# Supplementary material for: The lawful imprecision of human surface tilt estimation in natural scenes
Source: eLife. 2018 Jan 31;7:e31448. doi: 10.7554/eLife.31448 (PMC5844693; doi:10.7554/eLife.31448)
Supplement: Source data 1. [file elife-31448-data1.txt]

stmType	subjNum	trialID	PTiltSDeg	PSlantDeg	PDist	PTiltVarU	RTiltSDeg
NAT	1	1	97.556	82.097	12.183	0.081	89.972
NAT	1	2	245.402	38.178	3.758	0.310	230.558
NAT	1	3	159.588	32.886	3.277	0.499	167.445
NAT	1	4	37.576	30.009	11.034	0.472	10.278
NAT	1	5	336.729	45.242	4.387	0.388	346.901
NAT	1	6	297.773	34.373	3.742	0.490	212.733
NAT	1	7	248.403	89.734	7.974	0.694	272.206
NAT	1	8	272.862	56.691	7.781	0.274	271.662
NAT	1	9	150.466	76.137	13.207	0.356	156.101
NAT	1	10	305.996	64.856	12.370	0.677	180.615
NAT	1	11	347.425	76.817	3.514	0.221	359.799
NAT	1	12	21.420	55.580	3.553	0.076	11.745
NAT	1	13	74.256	83.878	14.528	0.015	96.605
NAT	1	14	116.706	63.173	5.818	0.022	145.797
NAT	1	15	75.633	86.802	17.227	0.047	92.574
NAT	1	16	60.111	69.517	6.109	0.096	57.074
NAT	1	17	87.980	87.199	19.685	0.022	92.790
NAT	1	18	278.666	77.241	7.853	0.524	356.025
NAT	1	19	40.384	89.588	12.043	0.657	7.733
NAT	1	20	236.853	57.800	3.762	0.245	204.207
NAT	1	21	39.267	57.011	10.008	0.083	20.544
NAT	1	22	272.531	87.875	6.860	0.930	206.879
NAT	1	23	176.467	63.651	4.572	0.243	2.964
NAT	1	24	77.032	80.883	27.972	0.011	91.200
NAT	1	25	263.197	79.423	17.820	0.884	273.791
NAT	1	26	179.705	37.866	7.041	0.349	179.568
NAT	1	27	4.941	55.827	15.644	0.046	1.269
NAT	1	28	180.028	70.719	3.688	0.089	187.693
NAT	1	29	342.157	88.810	9.690	0.452	359.956
NAT	1	30	230.611	53.898	5.369	0.055	234.680
NAT	1	31	267.187	85.033	13.726	0.743	262.307
NAT	1	32	42.557	40.116	4.497	0.204	21.316
NAT	1	33	51.474	53.041	9.843	0.736	81.698
NAT	1	34	271.654	89.748	3.915	0.358	85.970
NAT	1	35	102.987	76.630	14.194	0.031	82.552
NAT	1	36	225.194	89.844	3.758	0.457	223.399
NAT	1	37	222.110	88.646	13.604	0.931	49.958
NAT	1	38	16.542	70.027	4.584	0.581	181.444
NAT	1	39	40.569	89.900	9.440	0.764	22.337
NAT	1	40	231.082	84.667	19.734	0.982	102.648
NAT	1	41	3.849	35.666	7.726	0.764	313.140
NAT	1	42	143.896	89.038	6.928	0.926	96.040
NAT	1	43	189.818	32.199	4.210	0.084	194.432
NAT	1	44	316.783	89.679	6.883	0.934	267.308
NAT	1	45	338.721	42.789	21.880	0.613	264.599
NAT	1	46	36.248	50.030	18.353	0.621	3.959
NAT	1	47	125.911	68.831	5.680	0.116	114.828
NAT	1	48	336.069	44.844	21.880	0.591	264.396
NAT	1	49	75.498	75.850	6.458	0.121	91.287
NAT	1	50	311.166	48.914	9.715	0.568	4.634
NAT	1	51	350.740	77.983	3.367	0.324	349.952
NAT	1	52	234.840	50.665	15.111	0.736	216.122
NAT	1	53	62.909	80.440	11.325	0.374	8.804
NAT	1	54	249.167	89.112	4.229	0.782	325.659
NAT	1	55	169.567	51.557	7.330	0.036	168.062
NAT	1	56	318.955	88.111	9.683	0.621	347.802
NAT	1	57	18.877	38.779	7.390	0.154	5.148
NAT	1	58	129.804	63.431	9.936	0.408	96.489
NAT	1	59	269.701	88.100	12.620	0.896	314.913
NAT	1	60	13.642	73.094	11.252	0.392	1.512
NAT	1	61	279.698	38.969	3.268	0.416	283.123
NAT	1	62	358.381	40.736	21.610	0.003	176.306
NAT	1	63	50.362	51.617	24.909	0.537	2.899
NAT	1	64	320.825	73.173	7.747	0.516	326.154
NAT	1	65	158.772	68.526	11.859	0.732	178.425
NAT	1	66	269.931	68.391	3.925	0.750	262.627
NAT	1	67	65.446	30.335	3.335	0.829	81.047
NAT	1	68	327.262	47.626	4.427	0.326	333.864
NAT	1	69	115.105	80.892	12.230	0.591	94.396
NAT	1	70	36.145	89.164	4.215	0.905	109.837
NAT	1	71	1.471	57.629	4.598	0.086	17.073
NAT	1	72	66.652	87.746	10.166	0.772	65.233
NAT	1	73	152.357	48.640	9.023	0.917	184.132
NAT	1	74	283.133	89.798	10.531	0.690	311.575
NAT	1	75	173.095	83.173	21.357	0.769	102.012
NAT	1	76	207.898	83.962	4.043	0.539	179.661
NAT	1	77	78.732	85.276	13.060	0.016	90.305
NAT	1	78	186.200	32.588	3.508	0.059	182.082
NAT	1	79	39.600	66.308	7.659	0.987	0.156
NAT	1	80	10.918	51.006	3.687	0.551	59.860
NAT	1	81	148.174	80.972	11.779	0.295	95.372
NAT	1	82	267.318	36.832	9.119	0.077	291.531
NAT	1	83	306.414	82.243	7.223	0.699	86.485
NAT	1	84	122.018	59.474	4.467	0.322	273.207
NAT	1	85	49.607	52.719	5.265	0.132	48.847
NAT	1	86	219.178	41.059	4.089	0.264	214.384
NAT	1	87	1.999	71.294	4.430	0.278	12.287
NAT	1	88	32.642	61.252	3.492	0.306	50.939
NAT	1	89	215.473	53.505	15.098	0.286	265.487
NAT	1	90	161.327	79.895	18.805	0.600	80.872
NAT	1	91	356.446	52.530	14.125	0.106	358.050
NAT	1	92	114.073	53.567	11.774	0.508	86.011
NAT	1	93	336.565	39.880	24.743	0.465	2.557
NAT	1	94	343.983	50.257	11.617	0.231	340.489
NAT	1	95	252.528	30.560	3.934	0.855	184.015
NAT	1	96	9.626	43.759	3.604	0.263	4.818
NAT	1	97	166.793	85.509	19.950	0.433	173.120
NAT	1	98	49.752	82.209	5.940	0.074	94.861
NAT	1	99	210.377	79.924	23.865	0.801	91.731
NAT	1	100	102.190	82.984	12.313	0.058	88.964
NAT	1	101	132.888	86.397	13.741	0.923	144.554
NAT	1	102	91.874	82.507	13.708	0.594	90.048
NAT	1	103	37.656	83.741	7.680	0.667	5.730
NAT	1	104	208.528	68.244	6.681	0.607	253.151
NAT	1	105	264.929	73.830	4.177	0.642	265.474
NAT	1	106	207.807	30.679	5.709	0.224	192.301
NAT	1	107	359.834	67.740	4.424	0.125	14.675
NAT	1	108	25.226	89.425	5.392	0.933	100.655
NAT	1	109	340.927	52.518	15.098	0.459	4.943
NAT	1	110	72.583	32.398	3.690	0.673	65.226
NAT	1	111	315.988	83.096	22.066	0.765	91.275
NAT	1	112	4.137	89.937	3.613	0.363	8.154
NAT	1	113	238.516	50.655	7.354	0.415	169.274
NAT	1	114	304.620	88.884	28.220	0.985	305.088
NAT	1	115	24.099	70.755	4.732	0.933	82.944
NAT	1	116	279.998	88.589	11.956	0.893	306.807
NAT	1	117	40.490	81.660	13.700	0.807	90.721
NAT	1	118	3.300	46.138	10.631	0.315	302.800
NAT	1	119	116.567	70.423	11.185	0.059	90.320
NAT	1	120	216.305	40.339	7.048	0.352	190.040
NAT	1	121	207.583	49.183	4.242	0.034	192.137
NAT	1	122	43.919	48.269	4.624	0.052	41.027
NAT	1	123	184.571	79.777	3.873	0.137	179.922
NAT	1	124	346.956	43.262	4.520	0.033	331.564
NAT	1	125	165.530	41.015	7.955	0.862	269.654
NAT	1	126	149.762	66.630	18.066	0.549	86.664
NAT	1	127	137.262	63.643	7.142	0.266	141.640
NAT	1	128	133.712	89.771	7.457	0.367	133.678
NAT	1	129	133.449	57.999	3.657	0.072	120.094
NAT	1	130	65.441	43.228	3.437	0.496	70.802
NAT	1	131	317.445	89.005	6.773	0.718	254.473
NAT	1	132	352.960	51.487	6.208	0.298	60.872
NAT	1	133	136.142	82.255	17.907	0.202	91.751
NAT	1	134	333.889	39.454	4.404	0.587	270.850
NAT	1	135	168.969	31.383	4.097	0.352	346.162
NAT	1	136	205.761	36.155	4.421	0.505	228.353
NAT	1	137	221.326	41.162	4.262	0.135	212.940
NAT	1	138	253.240	83.306	7.622	0.888	78.577
NAT	1	139	23.231	89.925	3.741	0.418	38.146
NAT	1	140	102.069	75.591	10.973	0.077	89.459
NAT	1	141	295.444	50.452	10.956	0.596	175.168
NAT	1	142	61.840	46.205	12.408	0.807	84.216
NAT	1	143	263.148	87.033	4.177	0.641	263.083
NAT	1	144	165.678	89.881	3.849	0.367	178.806
NAT	1	145	82.306	80.087	14.121	0.127	99.327
NAT	1	146	306.936	89.732	10.513	0.893	127.300
NAT	1	147	30.613	88.741	12.270	0.979	116.743
NAT	1	148	96.508	43.120	3.729	0.578	51.919
NAT	1	149	207.165	34.494	4.468	0.635	272.570
NAT	1	150	113.329	89.909	8.213	0.520	81.872
NAT	1	151	239.931	89.783	6.610	0.151	251.662
NAT	1	152	210.041	76.650	6.991	0.310	19.574
NAT	1	153	249.542	89.826	6.988	0.793	264.181
NAT	1	154	163.717	78.364	7.702	0.326	262.613
NAT	1	155	103.960	67.488	10.139	0.085	93.270
NAT	1	156	174.554	65.624	4.577	0.030	183.429
NAT	1	157	320.529	57.946	14.684	0.895	350.499
NAT	1	158	290.250	57.958	4.992	0.659	267.765
NAT	1	159	250.750	60.607	4.552	0.208	254.853
NAT	1	160	286.654	89.601	5.426	0.217	280.453
NAT	1	161	85.759	86.934	23.506	0.004	92.101
NAT	1	162	167.438	50.127	6.151	0.923	271.400
NAT	1	163	124.877	87.106	9.282	0.680	206.984
NAT	1	164	145.991	43.107	14.698	0.295	87.149
NAT	1	165	219.912	88.889	5.970	0.380	218.119
NAT	1	166	329.818	89.535	17.401	0.521	313.280
NAT	1	167	237.411	87.836	25.227	0.617	272.398
NAT	1	168	284.965	39.335	4.389	0.716	251.469
NAT	1	169	346.376	32.069	18.743	0.619	30.076
NAT	1	170	165.184	88.016	5.737	0.352	124.946
NAT	1	171	250.415	59.006	4.689	0.087	255.112
NAT	1	172	71.187	79.383	11.079	0.146	98.562
NAT	1	173	247.817	89.837	4.264	0.364	267.975
NAT	1	174	116.319	80.251	8.057	0.453	99.816
NAT	1	175	94.007	85.303	21.733	0.003	96.712
NAT	1	176	0.744	56.571	19.882	0.268	356.488
NAT	1	177	180.731	78.534	3.897	0.054	181.781
NAT	1	178	254.057	89.689	4.590	0.700	185.946
NAT	1	179	167.936	86.010	12.112	0.407	81.234
NAT	1	180	131.365	73.697	11.020	0.613	178.780
NAT	1	181	357.861	53.302	3.002	0.082	5.543
NAT	1	182	32.748	86.179	7.067	0.565	196.698
NAT	1	183	207.428	70.994	6.981	0.296	18.665
NAT	1	184	145.422	85.016	12.432	0.170	80.049
NAT	1	185	153.947	35.662	5.799	0.267	176.693
NAT	1	186	152.066	64.854	4.575	0.018	156.008
NAT	1	187	121.157	78.866	2.724	0.819	264.448
NAT	1	188	92.829	87.746	26.870	0.006	91.707
NAT	1	189	239.507	43.426	10.665	0.713	275.347
NAT	1	190	133.641	87.949	17.551	0.255	87.772
NAT	1	191	355.168	67.591	11.385	0.518	359.635
NAT	1	192	173.675	63.936	3.484	0.655	98.096
NAT	1	193	13.607	34.104	16.473	0.051	1.540
NAT	1	194	31.142	67.727	7.098	0.669	180.363
NAT	1	195	295.199	41.668	17.348	0.346	309.475
NAT	1	196	294.069	86.475	16.733	0.954	148.847
NAT	1	197	77.035	80.823	13.383	0.054	93.548
NAT	1	198	23.170	87.678	6.552	0.531	188.452
NAT	1	199	161.845	89.878	3.197	0.427	184.428
NAT	1	200	303.386	80.806	17.712	0.614	25.640
NAT	1	201	31.008	86.342	6.856	0.265	70.605
NAT	1	202	140.948	57.608	7.252	0.405	301.553
NAT	1	203	272.536	89.925	3.949	0.739	269.583
NAT	1	204	78.611	84.423	15.946	0.048	95.427
NAT	1	205	334.549	84.965	11.787	0.775	96.428
NAT	1	206	351.595	49.931	24.681	0.245	1.321
NAT	1	207	8.468	62.222	4.429	0.017	7.467
NAT	1	208	355.525	41.840	21.792	0.044	354.965
NAT	1	209	246.290	57.906	4.658	0.090	256.515
NAT	1	210	8.940	43.103	24.504	0.006	0.809
NAT	1	211	273.358	85.659	9.696	0.632	271.425
NAT	1	212	235.934	75.825	16.184	0.894	0.900
NAT	1	213	262.968	89.738	6.427	0.417	86.787
NAT	1	214	102.445	86.595	18.000	0.482	94.216
NAT	1	215	129.484	62.515	14.541	0.695	6.271
NAT	1	216	254.725	87.962	10.480	0.849	186.999
NAT	1	217	244.690	88.170	10.336	0.712	271.992
NAT	1	218	326.807	37.083	7.702	0.141	2.960
NAT	1	219	270.791	32.910	18.904	0.486	350.627
NAT	1	220	65.060	35.493	8.103	0.399	183.609
NAT	1	221	115.409	81.260	10.664	0.405	86.554
NAT	1	222	9.610	89.864	3.406	0.581	188.349
NAT	1	223	46.434	89.676	18.840	0.790	11.786
NAT	1	224	237.776	89.476	19.013	0.964	122.447
NAT	1	225	112.680	59.060	9.537	0.218	101.201
NAT	1	226	46.343	35.193	8.682	0.607	252.280
NAT	1	227	80.450	72.053	5.145	0.646	14.645
NAT	1	228	131.937	50.995	8.019	0.761	188.422
NAT	1	229	283.692	75.609	24.894	0.867	187.235
NAT	1	230	15.531	83.281	9.628	0.748	342.918
NAT	1	231	41.414	88.666	6.434	0.686	47.006
NAT	1	232	146.756	67.519	4.252	0.341	328.819
NAT	1	233	228.454	31.936	3.220	0.729	284.468
NAT	1	234	3.862	73.098	7.800	0.332	4.820
NAT	1	235	228.240	88.975	7.853	0.741	170.218
NAT	1	236	3.738	41.965	11.889	0.004	7.021
NAT	1	237	92.630	88.972	4.091	0.689	86.330
NAT	1	238	104.975	84.416	22.536	0.252	274.567
NAT	1	239	136.033	36.644	4.720	0.353	102.088
NAT	1	240	23.837	35.012	3.768	0.278	104.238
NAT	1	241	338.910	36.277	3.216	0.567	249.324
NAT	1	242	358.342	62.440	14.198	0.082	354.632
NAT	1	243	185.799	48.636	10.464	0.116	184.177
NAT	1	244	94.514	79.764	11.872	0.033	99.606
NAT	1	245	133.769	84.279	27.148	0.962	127.065
NAT	1	246	59.739	89.709	13.445	0.764	333.509
NAT	1	247	257.569	62.261	10.312	0.845	70.155
NAT	1	248	283.781	89.690	2.867	0.835	266.675
NAT	1	249	32.824	50.298	9.967	0.414	6.161
NAT	1	250	13.278	89.843	10.107	0.648	18.245
NAT	1	251	338.375	81.888	14.206	0.646	352.729
NAT	1	252	2.833	58.340	11.425	0.693	8.468
NAT	1	253	239.846	88.646	12.845	0.621	5.331
NAT	1	254	263.638	42.253	5.043	0.475	218.773
NAT	1	255	308.582	44.935	4.475	0.724	297.438
NAT	1	256	11.092	44.825	3.469	0.124	347.776
NAT	1	257	1.846	37.083	16.616	0.004	356.361
NAT	1	258	342.733	35.643	5.004	0.028	352.240
NAT	1	259	6.737	37.555	24.572	0.117	4.531
NAT	1	260	281.170	89.668	6.426	0.453	87.513
NAT	1	261	163.946	85.407	15.695	0.177	84.847
NAT	1	262	184.260	50.641	4.258	0.045	192.449
NAT	1	263	192.897	33.189	5.953	0.121	0.517
NAT	1	264	127.705	39.740	3.538	0.619	80.856
NAT	1	265	276.698	78.090	11.837	0.853	269.238
NAT	1	266	99.270	84.855	16.927	0.033	92.737
NAT	1	267	78.641	81.162	12.351	0.042	93.291
NAT	1	268	34.723	82.605	26.854	0.970	333.151
NAT	1	269	87.609	62.736	6.557	0.002	85.376
NAT	1	270	23.084	87.491	15.342	0.769	65.704
NAT	1	271	66.663	89.764	15.995	0.834	112.866
NAT	1	272	27.055	54.357	6.680	0.290	92.555
NAT	1	273	241.503	87.958	10.472	0.489	346.305
NAT	1	274	49.830	76.499	24.677	0.668	96.682
NAT	1	275	293.172	53.135	16.216	0.777	182.971
NAT	1	276	178.422	70.034	8.011	0.956	40.657
NAT	1	277	290.810	71.331	13.672	0.777	359.561
NAT	1	278	8.259	57.425	3.542	0.051	10.094
NAT	1	279	147.011	89.889	7.678	0.614	246.962
NAT	1	280	166.538	89.391	7.226	0.663	187.733
NAT	1	281	66.378	52.398	23.430	0.780	87.632
NAT	1	282	132.361	82.297	12.854	0.461	83.717
NAT	1	283	168.382	89.817	12.608	0.042	166.018
NAT	1	284	40.072	68.374	10.694	0.483	272.034
NAT	1	285	7.784	69.341	11.671	0.428	18.079
NAT	1	286	226.077	30.926	3.613	0.102	187.027
NAT	1	287	15.426	82.314	25.521	0.759	6.231
NAT	1	288	190.925	68.984	4.295	0.016	194.196
NAT	1	289	196.589	89.750	19.259	0.831	9.053
NAT	1	290	359.044	64.686	3.461	0.872	63.650
NAT	1	291	305.981	82.745	15.869	0.827	86.962
NAT	1	292	7.288	41.577	11.848	0.003	8.130
NAT	1	293	267.485	82.650	24.602	0.464	94.909
NAT	1	294	188.514	38.914	4.363	0.799	252.938
NAT	1	295	155.841	88.292	15.148	0.716	160.184
NAT	1	296	185.652	59.338	5.748	0.254	180.383
NAT	1	297	15.537	31.766	9.781	0.663	5.881
NAT	1	298	197.214	53.712	3.487	0.032	186.920
NAT	1	299	264.614	89.172	10.699	0.421	269.584
NAT	1	300	152.546	89.277	6.855	0.925	356.827
NAT	1	301	16.973	52.064	4.333	0.031	12.841
NAT	1	302	76.426	70.642	7.723	0.357	359.227
NAT	1	303	102.094	86.648	23.248	0.283	90.843
NAT	1	304	8.846	89.057	18.306	0.236	89.143
NAT	1	305	345.060	89.510	19.440	0.435	179.159
NAT	1	306	303.013	88.345	25.210	0.857	251.529
NAT	1	307	107.133	32.026	3.450	0.836	57.358
NAT	1	308	319.214	83.870	19.740	0.887	87.251
NAT	1	309	229.801	44.612	4.134	0.265	191.876
NAT	1	310	112.719	76.336	11.471	0.083	85.191
NAT	1	311	88.124	81.498	15.383	0.005	88.944
NAT	1	312	65.831	69.905	10.785	0.496	269.860
NAT	1	313	254.296	88.874	15.010	0.895	126.216
NAT	1	314	359.891	54.059	18.406	0.002	6.310
NAT	1	315	325.603	47.943	8.597	0.303	176.375
NAT	1	316	279.887	89.066	9.858	0.789	21.979
NAT	1	317	42.414	36.451	3.616	0.573	61.330
NAT	1	318	89.235	84.517	19.061	0.018	95.681
NAT	1	319	102.910	83.582	10.465	0.103	77.454
NAT	1	320	240.318	53.560	14.362	0.927	196.797
NAT	1	321	221.439	85.418	11.846	0.703	168.578
NAT	1	322	77.924	67.941	5.872	0.031	57.115
NAT	1	323	262.069	76.873	6.900	0.615	191.234
NAT	1	324	8.311	39.637	24.590	0.006	2.720
NAT	1	325	28.928	61.119	19.830	0.746	81.455
NAT	1	326	107.281	78.981	12.219	0.821	185.320
NAT	1	327	97.509	81.544	15.563	0.048	89.162
NAT	1	328	331.971	87.861	12.031	0.751	1.121
NAT	1	329	187.106	61.858	3.522	0.059	187.702
NAT	1	330	120.452	83.799	12.052	0.195	85.816
NAT	1	331	37.400	89.912	9.692	0.569	26.704
NAT	1	332	282.930	82.541	4.679	0.662	174.618
NAT	1	333	317.768	34.194	3.361	0.546	348.919
NAT	1	334	49.004	38.239	3.532	0.514	189.726
NAT	1	335	96.215	76.769	18.560	0.275	86.617
NAT	1	336	33.021	87.314	13.862	0.661	88.534
NAT	1	337	91.623	64.460	6.901	0.092	86.256
NAT	1	338	27.937	67.570	8.029	0.824	87.156
NAT	1	339	202.643	55.968	4.219	0.045	212.179
NAT	1	340	169.048	89.689	13.272	0.427	175.032
NAT	1	341	203.401	88.539	4.608	0.421	98.936
NAT	1	342	40.843	83.711	26.748	0.745	146.248
NAT	1	343	348.679	36.672	3.291	0.362	1.519
NAT	1	344	340.817	36.481	4.289	0.069	352.316
NAT	1	345	190.663	31.458	4.403	0.692	173.649
NAT	1	346	0.568	89.841	4.895	0.566	4.080
NAT	1	347	172.831	57.969	5.246	0.090	172.954
NAT	1	348	90.155	76.403	12.568	0.020	85.462
NAT	1	349	195.430	42.477	3.495	0.599	178.546
NAT	1	350	59.195	60.086	9.477	0.258	80.416
NAT	1	351	289.757	88.358	15.053	0.879	41.808
NAT	1	352	91.949	89.012	23.239	0.222	89.920
NAT	1	353	292.678	32.517	7.891	0.560	266.517
NAT	1	354	351.129	43.163	4.813	0.128	357.517
NAT	1	355	351.650	68.837	13.898	0.199	14.820
NAT	1	356	341.148	63.015	12.086	0.289	348.913
NAT	1	357	113.975	59.265	5.933	0.271	142.878
NAT	1	358	227.254	72.140	6.763	0.569	48.574
NAT	1	359	92.380	79.513	10.099	0.001	89.135
NAT	1	360	105.975	71.047	4.737	0.387	90.457
NAT	1	361	180.975	63.381	26.987	0.702	4.826
NAT	1	362	251.904	74.764	6.518	0.932	193.195
NAT	1	363	317.838	47.785	3.000	0.363	358.203
NAT	1	364	175.931	50.415	14.819	0.084	192.141
NAT	1	365	108.127	76.796	10.995	0.138	84.166
NAT	1	366	205.204	81.184	7.053	0.403	201.971
NAT	1	367	189.333	41.685	3.476	0.081	183.553
NAT	1	368	278.677	58.007	4.607	0.805	261.229
NAT	1	369	168.596	36.990	7.328	0.037	172.987
NAT	1	370	17.851	87.631	13.578	0.917	56.470
NAT	1	371	58.192	88.832	6.762	0.785	267.329
NAT	1	372	147.015	85.172	6.158	0.896	194.919
NAT	1	373	146.450	53.889	7.395	0.263	130.822
NAT	1	374	353.962	68.515	3.176	0.039	0.711
NAT	1	375	195.191	88.928	4.648	0.409	176.369
NAT	1	376	195.617	35.085	7.852	0.516	182.958
NAT	1	377	303.069	38.176	9.832	0.608	5.220
NAT	1	378	8.669	50.288	5.253	0.428	358.500
NAT	1	379	302.672	32.400	17.650	0.354	271.264
NAT	1	380	299.015	68.939	9.787	0.196	304.550
NAT	1	381	268.395	89.723	8.788	0.786	99.709
NAT	1	382	292.930	86.063	10.899	0.395	22.009
NAT	1	383	268.445	37.408	3.237	0.521	242.674
NAT	1	384	185.136	64.318	3.051	0.064	183.321
NAT	1	385	200.831	51.380	4.053	0.181	212.251
NAT	1	386	231.639	87.618	6.701	0.649	255.771
NAT	1	387	208.302	44.143	9.640	0.378	182.850
NAT	1	388	227.053	86.831	14.413	0.864	133.930
NAT	1	389	102.328	79.895	12.622	0.062	110.621
NAT	1	390	153.922	53.986	5.906	0.340	110.231
NAT	1	391	97.851	89.197	7.899	0.337	170.194
NAT	1	392	291.065	89.690	8.324	0.890	83.834
NAT	1	393	35.355	73.593	25.127	0.918	184.490
NAT	1	394	11.716	47.798	17.741	0.779	334.998
NAT	1	395	179.349	53.761	27.633	0.515	70.138
NAT	1	396	303.711	85.366	26.189	0.877	265.178
NAT	1	397	0.015	84.301	27.347	0.271	179.790
NAT	1	398	28.638	88.007	19.536	0.914	81.386
NAT	1	399	113.263	58.848	10.205	0.076	93.586
NAT	1	400	327.515	48.705	4.538	0.031	336.855
NAT	1	401	12.042	78.643	28.780	0.820	4.577
NAT	1	402	85.375	64.609	5.697	0.006	98.107
NAT	1	403	22.415	34.682	3.515	0.661	11.439
NAT	1	404	192.892	37.839	2.940	0.272	176.628
NAT	1	405	337.403	56.528	4.423	0.222	341.985
NAT	1	406	141.243	88.947	7.261	0.845	172.795
NAT	1	407	95.518	86.443	29.352	0.254	97.058
NAT	1	408	218.462	31.316	7.016	0.392	212.185
NAT	1	409	145.335	89.631	20.824	0.399	175.589
NAT	1	410	72.056	65.880	13.799	0.275	43.584
NAT	1	411	86.530	84.622	20.996	0.015	84.263
NAT	1	412	350.013	50.226	11.503	0.254	355.753
NAT	1	413	166.874	46.623	4.487	0.130	194.645
NAT	1	414	95.954	80.937	13.820	0.025	85.546
NAT	1	415	10.688	33.487	16.526	0.007	4.843
NAT	1	416	97.462	80.768	11.514	0.601	171.294
NAT	1	417	180.864	76.083	12.072	0.599	11.318
NAT	1	418	99.303	63.780	5.397	0.255	95.194
NAT	1	419	346.353	80.835	15.495	0.458	5.308
NAT	1	420	158.413	87.700	28.803	0.198	270.643
NAT	1	421	258.064	88.787	6.898	0.638	175.313
NAT	1	422	299.769	73.520	14.890	0.711	87.811
NAT	1	423	326.586	89.651	3.682	0.342	333.575
NAT	1	424	347.181	88.359	24.900	0.639	73.721
NAT	1	425	328.981	87.618	10.440	0.525	335.679
NAT	1	426	80.637	85.267	10.245	0.279	93.598
NAT	1	427	11.530	38.850	24.572	0.008	1.237
NAT	1	428	46.607	34.740	9.436	0.694	8.109
NAT	1	429	279.398	89.683	10.049	0.670	78.249
NAT	1	430	205.990	35.614	3.949	0.618	21.250
NAT	1	431	85.517	76.327	23.639	0.682	184.823
NAT	1	432	101.510	80.758	11.560	0.490	171.190
NAT	1	433	81.415	85.661	14.541	0.042	87.638
NAT	1	434	130.806	89.238	3.912	0.580	130.208
NAT	1	435	0.072	78.786	20.199	0.665	357.812
NAT	1	436	99.508	80.554	14.744	0.063	117.429
NAT	1	437	279.122	78.281	8.022	0.253	264.153
NAT	1	438	296.193	66.451	14.695	0.802	182.939
NAT	1	439	194.098	89.903	9.645	0.270	181.720
NAT	1	440	250.464	89.162	25.947	0.799	78.417
NAT	1	441	282.726	38.865	7.726	0.603	324.813
NAT	1	442	151.971	39.364	15.267	0.301	85.657
NAT	1	443	26.588	89.908	4.584	0.917	4.012
NAT	1	444	339.838	49.105	4.572	0.017	338.836
NAT	1	445	17.846	47.089	7.842	0.785	357.276
NAT	1	446	97.512	80.993	10.874	0.111	91.109
NAT	1	447	139.091	52.628	14.704	0.308	223.954
NAT	1	448	38.883	68.417	6.918	0.827	314.172
NAT	1	449	58.719	82.617	19.446	0.066	95.452
NAT	1	450	12.638	83.838	5.177	0.781	268.614
NAT	1	451	49.182	48.222	17.809	0.872	86.932
NAT	1	452	81.504	82.802	14.664	0.009	90.737
NAT	1	453	25.333	87.047	16.569	0.402	355.469
NAT	1	454	132.689	40.448	7.744	0.606	173.914
NAT	1	455	58.713	89.771	6.396	0.181	62.871
NAT	1	456	284.793	54.002	3.343	0.643	9.989
NAT	1	457	128.034	89.754	5.678	0.838	91.395
NAT	1	458	81.777	75.727	6.661	0.359	89.135
NAT	1	459	131.685	52.964	6.409	0.103	86.778
NAT	1	460	74.278	88.744	19.816	0.820	180.156
NAT	1	461	39.490	40.857	4.806	0.815	7.742
NAT	1	462	216.097	89.876	4.396	0.632	21.083
NAT	1	463	217.666	35.072	3.720	0.230	208.513
NAT	1	464	271.416	87.950	11.414	0.620	4.875
NAT	1	465	31.687	81.733	11.556	0.182	92.819
NAT	1	466	199.488	88.646	4.043	0.374	181.581
NAT	1	467	289.282	89.045	9.351	0.747	124.393
NAT	1	468	179.854	88.139	14.669	0.184	6.570
NAT	1	469	193.176	59.688	2.959	0.318	182.017
NAT	1	470	33.661	87.309	26.155	0.471	90.753
NAT	1	471	164.956	37.619	10.979	0.324	11.681
NAT	1	472	340.398	85.928	10.931	0.530	174.173
NAT	1	473	52.335	47.878	4.494	0.227	333.722
NAT	1	474	75.670	62.863	13.621	0.711	46.111
NAT	1	475	281.898	89.433	12.116	0.826	243.977
NAT	1	476	91.615	84.601	22.161	0.100	102.458
NAT	1	477	46.475	59.972	10.124	0.371	7.999
NAT	1	478	359.447	43.336	6.960	0.379	291.822
NAT	1	479	270.622	89.405	7.442	0.769	88.159
NAT	1	480	247.426	89.645	6.081	0.535	3.633
NAT	1	481	60.922	74.562	11.748	0.261	101.948
NAT	1	482	152.916	87.955	12.157	0.803	278.981
NAT	1	483	183.028	49.861	19.879	0.088	177.988
NAT	1	484	75.807	83.828	11.820	0.099	89.072
NAT	1	485	133.165	37.329	3.482	0.854	61.046
NAT	1	486	231.271	89.713	4.291	0.632	26.459
NAT	1	487	59.455	42.470	3.943	0.730	180.767
NAT	1	488	152.812	88.937	19.414	0.839	88.878
NAT	1	489	241.611	89.842	12.926	0.836	315.822
NAT	1	490	43.670	88.983	7.065	0.551	197.941
NAT	1	491	275.985	85.136	4.177	0.740	175.117
NAT	1	492	352.625	89.730	11.360	0.425	0.016
NAT	1	493	345.757	52.187	19.782	0.705	87.801
NAT	1	494	355.176	46.630	9.732	0.075	2.480
NAT	1	495	264.823	83.484	4.172	0.563	263.398
NAT	1	496	323.959	89.334	5.903	0.770	313.645
NAT	1	497	51.164	72.208	8.067	0.626	269.119
NAT	1	498	301.077	54.475	3.909	0.399	359.052
NAT	1	499	341.409	39.409	4.489	0.034	346.149
NAT	1	500	273.877	74.584	11.982	0.311	201.376
NAT	1	501	77.996	83.961	15.988	0.025	91.380
NAT	1	502	202.790	89.573	6.564	0.248	85.823
NAT	1	503	142.842	40.115	6.631	0.541	62.590
NAT	1	504	317.512	31.248	3.864	0.456	337.415
NAT	1	505	113.091	59.299	5.951	0.296	151.642
NAT	1	506	12.841	34.099	7.841	0.610	0.181
NAT	1	507	298.500	88.462	24.481	0.903	15.651
NAT	1	508	344.809	35.944	3.574	0.626	78.499
NAT	1	509	232.676	88.756	3.494	0.657	135.249
NAT	1	510	337.394	33.891	14.014	0.342	340.629
NAT	1	511	302.213	89.858	4.073	0.980	301.362
NAT	1	512	210.171	47.739	5.846	0.215	218.847
NAT	1	513	269.640	89.858	5.546	0.438	268.207
NAT	1	514	355.368	62.652	20.142	0.225	342.846
NAT	1	515	64.428	70.398	27.302	0.401	3.770
NAT	1	516	314.643	31.293	4.414	0.644	282.116
NAT	1	517	57.819	87.942	15.912	0.859	181.086
NAT	1	518	205.513	48.273	4.013	0.114	215.715
NAT	1	519	7.745	84.978	7.124	0.155	9.314
NAT	1	520	91.928	81.021	21.327	0.879	85.327
NAT	1	521	299.279	49.532	4.970	0.679	265.175
NAT	1	522	28.302	57.318	4.788	0.072	37.681
NAT	1	523	67.161	89.847	3.545	0.611	78.308
NAT	1	524	124.475	81.105	6.221	0.172	128.583
NAT	1	525	337.484	73.129	4.658	0.112	350.160
NAT	1	526	182.251	53.741	13.689	0.418	47.042
NAT	1	527	186.833	75.108	8.240	0.209	4.880
NAT	1	528	227.797	89.893	4.414	0.625	221.151
NAT	1	529	47.377	56.666	5.923	0.255	97.013
NAT	1	530	322.072	44.443	3.942	0.388	357.141
NAT	1	531	47.135	63.791	9.251	0.371	120.552
NAT	1	532	106.359	83.180	13.476	0.160	78.875
NAT	1	533	104.666	84.701	15.676	0.026	94.808
NAT	1	534	138.976	52.709	3.409	0.173	108.895
NAT	1	535	63.515	80.186	10.341	0.061	85.353
NAT	1	536	114.092	65.185	6.097	0.077	128.493
NAT	1	537	183.722	55.201	4.270	0.018	185.159
NAT	1	538	207.390	59.884	9.752	0.763	98.010
NAT	1	539	301.283	83.604	6.498	0.752	191.877
NAT	1	540	151.501	42.310	4.458	0.026	144.563
NAT	1	541	136.305	38.645	15.921	0.901	85.378
NAT	1	542	351.970	60.234	2.963	0.249	358.205
NAT	1	543	22.011	62.938	7.452	0.506	0.663
NAT	1	544	33.566	75.032	8.529	0.568	82.503
NAT	1	545	35.020	32.471	12.523	0.075	344.000
NAT	1	546	55.772	82.014	6.739	0.221	91.280
NAT	1	547	258.933	68.197	21.326	0.781	274.121
NAT	1	548	73.790	76.641	13.873	0.044	103.534
NAT	1	549	280.597	56.900	9.839	0.299	14.979
NAT	1	550	27.986	86.826	23.240	0.918	90.207
NAT	1	551	131.983	85.048	6.013	0.876	313.830
NAT	1	552	333.324	45.619	4.453	0.029	332.337
NAT	1	553	47.175	42.581	3.582	0.407	55.530
NAT	1	554	239.398	87.394	18.646	0.879	284.900
NAT	1	555	237.561	77.984	4.084	0.542	195.779
NAT	1	556	16.715	37.289	10.502	0.461	8.498
NAT	1	557	212.564	88.710	3.486	0.460	195.184
NAT	1	558	178.478	60.229	3.491	0.043	191.087
NAT	1	559	78.374	58.804	9.247	0.404	82.751
NAT	1	560	24.740	62.925	4.104	0.806	65.789
NAT	1	561	138.246	67.967	18.105	0.571	74.864
NAT	1	562	259.531	72.813	17.554	0.381	274.728
NAT	1	563	177.909	87.851	7.082	0.043	184.705
NAT	1	564	316.462	86.239	6.353	0.656	251.017
NAT	1	565	236.716	36.402	4.595	0.979	183.879
NAT	1	566	54.606	82.376	14.867	0.800	88.716
NAT	1	567	169.582	89.026	24.924	0.926	179.779
NAT	1	568	190.865	76.000	3.291	0.297	168.337
NAT	1	569	63.463	36.299	3.746	0.570	344.483
NAT	1	570	321.790	31.278	23.288	0.288	170.145
NAT	1	571	334.310	66.195	3.438	0.343	358.313
NAT	1	572	198.885	39.292	13.041	0.295	270.143
NAT	1	573	48.891	87.939	3.594	0.784	185.417
NAT	1	574	210.166	89.760	6.891	0.619	344.263
NAT	1	575	130.423	67.899	7.249	0.462	115.399
NAT	1	576	75.977	80.861	11.152	0.196	80.550
NAT	1	577	113.885	69.302	9.696	0.116	125.399
NAT	1	578	5.773	33.949	16.656	0.005	1.830
NAT	1	579	236.992	89.157	12.356	0.941	145.999
NAT	1	580	33.337	88.043	29.031	0.344	88.166
NAT	1	581	102.773	84.306	18.475	0.631	12.330
NAT	1	582	47.869	80.788	18.244	0.218	92.314
NAT	1	583	148.130	38.382	3.497	0.326	92.977
NAT	1	584	135.811	44.832	4.679	0.317	195.547
NAT	1	585	306.026	45.456	3.917	0.356	0.231
NAT	1	586	205.043	89.596	18.789	0.726	13.947
NAT	1	587	209.167	46.839	7.689	0.133	203.037
NAT	1	588	62.258	54.263	4.183	0.729	87.471
NAT	1	589	137.526	40.299	5.795	0.183	176.327
NAT	1	590	266.649	89.060	4.197	0.562	265.650
NAT	1	591	325.371	89.883	7.303	0.782	123.899
NAT	1	592	130.356	50.482	3.541	0.297	149.609
NAT	1	593	31.453	54.873	9.364	0.324	119.777
NAT	1	594	68.967	53.905	6.110	0.167	51.070
NAT	1	595	154.092	89.898	4.105	0.443	357.311
NAT	1	596	195.684	57.416	5.729	0.197	175.826
NAT	1	597	247.770	89.899	4.427	0.538	54.706
NAT	1	598	57.856	56.446	4.076	0.387	60.526
NAT	1	599	172.681	67.601	7.427	0.039	176.028
NAT	1	600	351.815	69.429	4.065	0.062	1.349
NAT	1	601	113.768	79.447	10.153	0.088	91.701
NAT	1	602	296.525	38.105	4.629	0.056	345.560
NAT	1	603	102.564	88.031	10.943	0.171	97.193
NAT	1	604	132.105	88.668	11.260	0.825	182.053
NAT	1	605	298.402	88.299	24.031	0.813	103.393
NAT	1	606	43.631	70.339	9.588	0.465	269.847
NAT	1	607	323.112	89.714	10.270	0.464	331.135
NAT	1	608	64.499	74.516	8.181	0.412	92.147
NAT	1	609	18.866	64.377	8.598	0.192	14.026
NAT	1	610	3.856	50.165	15.490	0.121	2.741
NAT	1	611	204.195	44.790	3.150	0.328	213.643
NAT	1	612	46.781	68.619	8.029	0.720	78.555
NAT	1	613	257.914	41.617	20.607	0.902	271.137
NAT	1	614	328.396	82.912	27.599	0.895	147.994
NAT	1	615	154.178	62.992	3.971	0.530	264.306
NAT	1	616	39.570	80.917	7.246	0.218	90.923
NAT	1	617	210.971	89.234	13.456	0.771	322.572
NAT	1	618	82.047	79.401	12.744	0.028	85.220
NAT	1	619	351.827	89.908	11.290	0.670	356.904
NAT	1	620	241.389	55.493	26.045	0.834	182.178
NAT	1	621	312.173	39.241	5.075	0.646	267.178
NAT	1	622	122.020	64.301	5.967	0.229	131.357
NAT	1	623	218.264	89.666	3.533	0.295	218.511
NAT	1	624	97.707	78.296	12.616	0.023	86.575
NAT	1	625	158.178	52.629	7.977	0.088	173.173
NAT	1	626	337.448	34.156	3.021	0.282	356.536
NAT	1	627	322.154	48.709	6.357	0.226	86.588
NAT	1	628	293.804	89.773	6.457	0.684	114.800
NAT	1	629	358.548	30.751	14.369	0.087	357.648
NAT	1	630	335.951	89.690	12.602	0.941	141.880
NAT	1	631	177.066	79.789	12.128	0.182	177.930
NAT	1	632	114.930	89.737	7.175	0.842	347.051
NAT	1	633	165.668	89.926	3.148	0.396	184.334
NAT	1	634	202.652	32.224	4.598	0.480	352.718
NAT	1	635	89.809	83.905	17.422	0.013	84.502
NAT	1	636	340.739	55.412	4.676	0.038	344.598
NAT	1	637	220.073	89.714	4.678	0.718	110.461
NAT	1	638	118.491	71.714	6.853	0.349	114.120
NAT	1	639	145.138	55.670	3.258	0.667	149.392
NAT	1	640	121.866	54.211	8.203	0.336	102.752
NAT	1	641	88.459	64.757	6.543	0.001	83.422
NAT	1	642	21.669	86.831	13.510	0.935	351.291
NAT	1	643	237.589	83.572	22.742	0.900	160.844
NAT	1	644	259.346	62.602	12.292	0.486	285.935
NAT	1	645	153.537	63.068	3.603	0.075	145.122
NAT	1	646	255.679	89.715	6.652	0.576	240.248
NAT	1	647	331.167	79.307	12.062	0.746	152.962
NAT	1	648	214.515	45.030	4.265	0.105	210.007
NAT	1	649	335.019	89.688	3.212	0.313	339.225
NAT	1	650	284.939	88.773	17.576	0.437	272.528
NAT	1	651	103.270	84.800	17.282	0.081	79.929
NAT	1	652	287.284	72.702	12.291	0.780	0.674
NAT	1	653	196.641	56.125	4.015	0.107	265.631
NAT	1	654	245.756	88.724	4.920	0.930	125.837
NAT	1	655	113.942	85.176	26.100	0.025	73.504
NAT	1	656	298.394	89.823	8.518	0.952	264.177
NAT	1	657	197.119	41.707	15.135	0.331	178.206
NAT	1	658	23.570	64.813	11.286	0.580	352.687
NAT	1	659	318.172	35.080	3.248	0.448	358.545
NAT	1	660	322.769	58.165	22.431	0.741	93.687
NAT	1	661	134.972	40.813	3.552	0.211	91.119
NAT	1	662	58.350	68.208	9.955	0.422	16.614
NAT	1	663	265.993	89.915	3.940	0.920	179.120
NAT	1	664	196.232	67.938	6.973	0.419	15.782
NAT	1	665	65.157	89.079	27.301	0.884	180.985
NAT	1	666	131.498	89.857	6.672	0.865	188.246
NAT	1	667	182.244	89.663	7.724	0.728	186.600
NAT	1	668	86.785	84.812	14.652	0.039	90.674
NAT	1	669	122.536	71.586	8.078	0.673	82.037
NAT	1	670	89.244	89.767	7.967	0.389	185.012
NAT	1	671	179.537	58.285	5.682	0.474	181.312
NAT	1	672	353.150	51.987	17.369	0.183	6.125
NAT	1	673	312.868	46.127	29.276	0.765	178.947
NAT	1	674	55.403	89.898	8.574	0.527	62.707
NAT	1	675	41.978	86.510	13.199	0.588	93.438
NAT	1	676	315.925	43.036	4.857	0.562	85.036
NAT	1	677	196.707	62.053	3.062	0.223	196.182
NAT	1	678	63.824	77.128	8.289	0.113	94.589
NAT	1	679	165.532	44.432	20.952	0.928	22.578
NAT	1	680	74.683	79.700	12.185	0.032	97.842
NAT	1	681	314.451	89.519	3.736	0.665	69.006
NAT	1	682	129.312	81.172	13.040	0.758	8.158
NAT	1	683	146.795	67.246	3.517	0.140	141.757
NAT	1	684	301.168	60.338	16.300	0.640	3.593
NAT	1	685	46.639	59.497	6.635	0.302	101.526
NAT	1	686	255.304	86.097	10.400	0.551	181.579
NAT	1	687	43.504	39.486	3.381	0.502	79.153
NAT	1	688	87.883	84.048	15.863	0.019	89.450
NAT	1	689	171.810	89.810	3.094	0.150	169.896
NAT	1	690	353.605	41.160	21.744	0.189	359.565
NAT	1	691	104.083	88.847	11.813	0.758	100.430
NAT	1	692	40.476	82.562	20.067	0.716	100.381
NAT	1	693	59.293	76.241	6.134	0.070	50.480
NAT	1	694	170.190	79.217	17.863	0.793	88.544
NAT	1	695	85.273	73.224	22.915	0.017	95.978
NAT	1	696	40.550	64.043	9.913	0.454	96.536
NAT	1	697	301.778	54.771	11.883	0.660	266.888
NAT	1	698	115.934	82.852	13.341	0.201	83.211
NAT	1	699	291.823	89.685	8.839	0.766	174.736
NAT	1	700	204.017	88.575	17.215	0.720	191.855
NAT	1	701	258.820	89.253	7.470	0.686	189.422
NAT	1	702	190.673	51.908	4.258	0.017	190.944
NAT	1	703	222.399	89.321	16.126	0.893	91.579
NAT	1	704	234.110	46.926	3.532	0.157	185.998
NAT	1	705	335.080	52.604	5.205	0.175	343.752
NAT	1	706	123.149	54.918	20.363	0.372	181.208
NAT	1	707	308.223	52.153	4.448	0.775	340.759
NAT	1	708	11.844	89.426	12.512	0.642	98.400
NAT	1	709	107.046	86.660	17.661	0.022	82.673
NAT	1	710	86.270	82.128	12.083	0.095	82.076
NAT	1	711	130.114	34.027	19.727	0.787	1.321
NAT	1	712	171.558	88.486	7.059	0.293	180.878
NAT	1	713	27.802	81.471	14.857	0.432	23.353
NAT	1	714	150.118	88.931	22.372	0.444	163.627
NAT	1	715	286.944	39.307	4.289	0.484	205.759
NAT	1	716	84.168	81.190	19.957	0.028	87.547
NAT	1	717	266.807	88.446	8.112	0.379	268.021
NAT	1	718	91.957	65.822	6.674	0.001	86.698
NAT	1	719	267.308	89.439	6.451	0.443	85.694
NAT	1	720	34.589	36.300	13.966	0.386	0.642
NAT	1	721	112.094	79.558	7.343	0.174	92.553
NAT	1	722	249.339	54.434	4.554	0.225	265.049
NAT	1	723	172.341	56.782	7.891	0.336	176.283
NAT	1	724	10.136	33.102	3.289	0.403	358.440
NAT	1	725	53.320	31.507	4.729	0.300	14.826
NAT	1	726	231.074	39.725	3.017	0.327	184.385
NAT	1	727	292.961	62.078	3.882	0.408	357.167
NAT	1	728	38.916	40.138	4.470	0.123	13.504
NAT	1	729	265.265	88.922	3.946	0.916	180.160
NAT	1	730	8.384	31.894	16.506	0.013	357.278
NAT	1	731	149.973	67.355	3.522	0.035	157.729
NAT	1	732	169.705	35.800	4.225	0.115	189.520
NAT	1	733	234.377	40.407	5.854	0.286	229.591
NAT	1	734	290.239	89.638	10.708	0.900	153.762
NAT	1	735	324.383	89.299	13.383	0.749	151.518
NAT	1	736	304.348	84.247	11.981	0.887	329.227
NAT	1	737	344.844	58.537	3.225	0.549	352.816
NAT	1	738	262.418	43.259	7.787	0.490	272.634
NAT	1	739	303.876	89.051	5.703	0.616	0.074
NAT	1	740	246.788	67.365	4.617	0.310	259.189
NAT	1	741	43.238	83.807	6.900	0.343	86.969
NAT	1	742	158.721	32.729	4.584	0.070	195.579
NAT	1	743	125.830	38.038	17.348	0.515	8.962
NAT	1	744	115.277	89.626	2.974	0.791	253.617
NAT	1	745	183.072	88.336	23.801	0.311	177.028
NAT	1	746	81.862	89.207	11.238	0.903	178.181
NAT	1	747	94.805	76.089	7.969	0.557	87.409
NAT	1	748	180.096	87.229	6.451	0.107	180.480
NAT	1	749	323.089	89.836	15.864	0.938	15.367
NAT	1	750	295.382	31.958	6.311	0.897	359.108
NAT	1	751	350.002	59.442	4.472	0.078	341.633
NAT	1	752	61.091	41.373	5.298	0.055	52.437
NAT	1	753	13.333	44.064	3.523	0.296	0.624
NAT	1	754	164.419	68.985	7.193	0.391	340.114
NAT	1	755	230.274	50.413	3.257	0.526	215.337
NAT	1	756	123.712	64.228	5.993	0.230	140.858
NAT	1	757	166.353	86.667	11.110	0.476	167.247
NAT	1	758	249.429	89.441	7.339	0.717	130.696
NAT	1	759	226.309	41.218	12.438	0.506	41.093
NAT	1	760	291.012	87.846	25.835	0.758	6.211
NAT	1	761	301.342	30.243	9.416	0.696	0.806
NAT	1	762	102.510	83.165	12.904	0.232	107.832
NAT	1	763	205.855	89.671	18.807	0.697	192.100
NAT	1	764	76.810	73.422	8.084	0.410	266.762
NAT	1	765	252.756	58.776	4.544	0.257	263.203
NAT	1	766	102.232	71.245	19.074	0.805	144.301
NAT	1	767	34.045	89.234	8.254	0.634	90.021
NAT	1	768	350.405	86.287	20.010	0.443	352.920
NAT	1	769	309.491	35.211	4.504	0.685	345.638
NAT	1	770	158.939	84.387	12.306	0.073	177.750
NAT	1	771	11.669	33.040	5.112	0.028	355.094
NAT	1	772	158.918	32.213	3.472	0.117	187.189
NAT	1	773	20.243	45.092	12.037	0.748	87.664
NAT	1	774	65.144	83.740	8.018	0.892	89.818
NAT	1	775	67.229	77.498	18.781	0.733	176.668
NAT	1	776	45.413	30.630	4.682	0.150	96.593
NAT	1	777	256.028	43.190	4.586	0.479	181.418
NAT	1	778	346.905	32.727	5.039	0.025	357.962
NAT	1	779	226.419	55.342	3.338	0.502	216.248
NAT	1	780	34.056	43.811	4.622	0.128	26.449
NAT	1	781	128.392	81.872	4.606	0.758	75.629
NAT	1	782	23.735	88.916	7.392	0.937	100.465
NAT	1	783	41.785	40.564	22.545	0.809	98.658
NAT	1	784	174.864	89.738	14.461	0.189	188.950
NAT	1	785	336.104	36.399	7.798	0.183	5.234
NAT	1	786	7.693	73.783	7.969	0.603	125.482
NAT	1	787	163.040	79.453	26.093	0.677	181.675
NAT	1	788	137.856	38.525	12.562	0.261	171.749
NAT	1	789	0.130	89.480	7.282	0.538	7.855
NAT	1	790	84.932	83.143	13.692	0.016	95.709
NAT	1	791	358.274	80.555	4.121	0.393	357.094
NAT	1	792	238.462	88.677	6.675	0.883	101.256
NAT	1	793	93.733	72.732	27.070	0.017	79.020
NAT	1	794	113.149	48.550	3.625	0.114	144.317
NAT	1	795	245.993	87.400	13.506	0.838	122.343
NAT	1	796	252.515	89.037	6.800	0.799	179.607
NAT	1	797	169.450	85.566	8.019	0.730	177.722
NAT	1	798	64.355	52.508	18.694	0.847	10.700
NAT	1	799	197.714	31.103	8.306	0.301	171.327
NAT	1	800	213.907	87.071	13.852	0.854	181.268
NAT	1	801	306.774	38.075	4.510	0.425	346.277
NAT	1	802	328.874	89.630	7.804	0.855	266.502
NAT	1	803	3.114	89.890	14.815	0.086	7.406
NAT	1	804	208.645	60.584	3.058	0.237	199.821
NAT	1	805	247.873	55.391	9.764	0.500	91.025
NAT	1	806	203.554	43.125	14.798	0.336	178.502
NAT	1	807	64.218	36.936	3.401	0.408	153.096
NAT	1	808	92.906	87.739	18.458	0.544	99.323
NAT	1	809	193.380	69.582	3.150	0.404	214.899
NAT	1	810	127.337	64.895	9.875	0.492	116.294
NAT	1	811	217.136	51.084	4.139	0.179	210.216
NAT	1	812	349.654	61.577	3.369	0.194	3.173
NAT	1	813	268.504	89.421	11.481	0.869	176.692
NAT	1	814	153.892	62.944	3.482	0.086	137.128
NAT	1	815	192.313	42.114	4.220	0.044	185.679
NAT	1	816	184.517	39.790	3.471	0.039	185.329
NAT	1	817	172.499	41.748	14.770	0.568	344.825
NAT	1	818	353.931	71.921	10.955	0.232	1.960
NAT	1	819	53.972	83.588	26.751	0.882	69.816
NAT	1	820	73.146	80.783	11.319	0.076	89.034
NAT	1	821	136.001	37.698	8.119	0.464	4.459
NAT	1	822	3.833	55.178	20.057	0.581	1.544
NAT	1	823	352.348	48.181	3.039	0.068	2.077
NAT	1	824	192.338	53.804	3.008	0.374	180.662
NAT	1	825	134.288	63.030	10.456	0.444	97.340
NAT	1	826	216.662	84.131	3.767	0.248	223.910
NAT	1	827	328.204	45.050	4.549	0.174	351.500
NAT	1	828	74.615	82.782	13.488	0.039	90.592
NAT	1	829	350.112	65.100	12.056	0.381	10.337
NAT	1	830	277.520	80.221	16.750	0.822	336.573
NAT	1	831	333.721	33.343	4.255	0.114	236.958
NAT	1	832	86.503	62.786	6.431	0.023	83.373
NAT	1	833	8.160	79.863	3.097	0.104	357.514
NAT	1	834	328.625	47.074	3.306	0.284	1.070
NAT	1	835	143.732	88.759	17.428	0.601	1.372
NAT	1	836	185.417	56.809	2.959	0.416	184.534
NAT	1	837	63.040	69.359	8.226	0.485	66.980
NAT	1	838	10.481	31.184	16.582	0.005	348.793
NAT	1	839	354.448	89.664	11.869	0.265	345.421
NAT	1	840	131.543	65.393	9.725	0.380	91.016
NAT	1	841	359.713	46.866	9.757	0.089	355.787
NAT	1	842	180.583	89.350	4.588	0.951	184.743
NAT	1	843	113.050	55.888	3.795	0.261	138.076
NAT	1	844	88.425	85.945	25.973	0.260	89.643
NAT	1	845	98.761	85.552	12.243	0.026	177.944
NAT	1	846	283.055	89.287	7.072	0.743	87.610
NAT	1	847	178.544	45.735	3.742	0.379	172.000
NAT	1	848	86.635	85.830	18.242	0.016	92.854
NAT	1	849	259.883	89.890	6.968	0.732	261.765
NAT	1	850	279.147	34.359	3.112	0.806	322.235
NAT	1	851	78.982	87.258	19.718	0.515	85.071
NAT	1	852	314.750	45.277	3.976	0.191	356.452
NAT	1	853	252.797	89.489	9.512	0.786	189.218
NAT	1	854	116.234	34.566	12.479	0.344	358.536
NAT	1	855	195.482	89.799	6.527	0.329	190.747
NAT	1	856	258.950	81.641	7.202	0.640	85.887
NAT	1	857	350.144	89.836	3.868	0.922	179.963
NAT	1	858	256.710	87.988	24.275	0.214	94.311
NAT	1	859	343.610	88.592	4.179	0.808	176.386
NAT	1	860	93.398	76.764	12.467	0.017	86.771
NAT	1	861	136.868	88.598	11.689	0.383	112.352
NAT	1	862	152.338	66.901	3.481	0.717	159.453
NAT	1	863	14.553	31.519	4.270	0.044	16.731
NAT	1	864	34.588	30.212	4.906	0.547	3.748
NAT	1	865	49.891	88.292	13.905	0.838	334.573
NAT	1	866	209.770	76.545	4.246	0.134	213.790
NAT	1	867	148.972	89.735	6.856	0.677	358.202
NAT	1	868	256.738	86.169	13.515	0.962	312.837
NAT	1	869	173.329	42.342	21.888	0.017	174.793
NAT	1	870	120.604	86.300	23.470	0.838	89.541
NAT	1	871	170.226	41.903	12.845	0.664	349.772
NAT	1	872	170.432	69.485	4.447	0.249	174.816
NAT	1	873	9.267	70.586	11.400	0.488	4.757
NAT	1	874	145.292	64.462	7.112	0.171	149.172
NAT	1	875	235.778	42.037	5.872	0.354	213.515
NAT	1	876	354.436	64.506	13.312	0.013	8.834
NAT	1	877	40.635	87.544	16.389	0.851	93.055
NAT	1	878	45.984	86.319	19.264	0.871	78.161
NAT	1	879	19.244	89.671	10.779	0.600	13.801
NAT	1	880	265.554	42.376	21.791	0.886	199.720
NAT	1	881	78.356	82.345	13.312	0.222	88.662
NAT	1	882	26.724	65.384	3.699	0.242	6.625
NAT	1	883	310.020	35.793	4.350	0.667	190.724
NAT	1	884	351.997	35.870	4.098	0.474	349.949
NAT	1	885	325.439	54.828	18.223	0.214	332.806
NAT	1	886	195.489	89.922	5.995	0.310	180.529
NAT	1	887	275.094	86.697	8.500	0.364	273.245
NAT	1	888	294.221	88.036	6.188	0.783	233.647
NAT	1	889	97.846	84.050	19.692	0.013	85.509
NAT	1	890	330.893	60.522	3.266	0.222	338.344
NAT	1	891	250.136	89.921	7.171	0.851	91.623
NAT	1	892	182.487	61.259	5.717	0.247	181.354
NAT	1	893	189.475	49.246	3.021	0.083	180.218
NAT	1	894	218.480	55.759	3.402	0.502	203.851
NAT	1	895	251.352	89.630	14.113	0.936	347.474
NAT	1	896	332.060	61.190	4.411	0.597	153.203
NAT	1	897	188.026	75.578	4.424	0.043	189.921
NAT	1	898	170.109	36.800	3.010	0.287	181.339
NAT	1	899	247.098	89.469	6.384	0.779	336.371
NAT	1	900	89.738	82.152	8.179	0.599	180.617
NAT	1	901	217.488	66.419	4.120	0.128	214.159
NAT	1	902	206.559	67.684	3.323	0.407	196.075
NAT	1	903	223.533	86.531	18.923	0.884	156.794
NAT	1	904	93.989	85.426	24.093	0.424	80.769
NAT	1	905	167.997	73.896	3.059	0.166	180.342
NAT	1	906	260.580	89.927	6.398	0.336	266.100
NAT	1	907	35.333	87.745	18.221	0.847	83.411
NAT	1	908	95.452	87.380	17.648	0.915	79.754
NAT	1	909	218.098	51.865	4.018	0.191	195.031
NAT	1	910	23.380	42.025	3.846	0.467	336.948
NAT	1	911	22.311	64.991	4.711	0.057	15.654
NAT	1	912	190.916	85.620	4.332	0.216	188.127
NAT	1	913	70.606	83.211	19.226	0.041	83.765
NAT	1	914	353.011	35.057	4.555	0.148	14.844
NAT	1	915	79.612	52.126	5.868	0.389	104.512
NAT	1	916	206.854	40.539	2.951	0.473	358.689
NAT	1	917	149.239	46.083	4.541	0.031	156.535
NAT	1	918	99.979	74.880	17.896	0.023	88.800
NAT	1	919	348.632	39.451	5.074	0.016	344.170
NAT	1	920	128.950	36.940	24.063	0.723	181.987
NAT	1	921	229.320	30.238	3.984	0.316	199.382
NAT	1	922	215.658	86.909	13.718	0.725	100.821
NAT	1	923	342.389	55.878	4.391	0.603	264.016
NAT	1	924	81.351	73.967	24.850	0.011	172.450
NAT	1	925	179.516	89.947	3.666	0.688	178.395
NAT	1	926	275.054	32.503	3.376	0.359	274.536
NAT	1	927	347.948	31.360	5.020	0.017	345.189
NAT	1	928	65.199	82.872	17.993	0.156	96.153
NAT	1	929	325.968	58.914	6.254	0.953	359.636
NAT	1	930	153.570	41.671	7.315	0.447	131.455
NAT	1	931	293.972	81.945	16.102	0.910	356.469
NAT	1	932	316.014	30.352	9.416	0.729	4.824
NAT	1	933	178.469	81.797	3.476	0.145	183.758
NAT	1	934	2.818	53.939	19.428	0.005	5.929
NAT	1	935	329.500	85.374	10.455	0.890	183.840
NAT	1	936	297.734	59.739	21.724	0.181	355.625
NAT	1	937	32.379	35.709	4.870	0.665	267.207
NAT	1	938	158.228	82.826	17.699	0.958	81.688
NAT	1	939	14.964	36.066	16.521	0.010	357.916
NAT	1	940	263.724	38.557	2.965	0.386	359.904
NAT	1	941	211.252	89.353	3.352	0.573	8.278
NAT	1	942	348.880	89.783	6.583	0.899	1.720
NAT	1	943	173.817	89.588	3.107	0.279	183.216
NAT	1	944	185.044	64.709	3.678	0.178	185.339
NAT	1	945	146.062	32.877	22.823	0.672	170.785
NAT	1	946	271.954	89.474	10.904	0.784	159.119
NAT	1	947	338.665	72.311	4.621	0.252	339.577
NAT	1	948	279.555	65.950	3.896	0.311	269.234
NAT	1	949	259.708	89.892	10.475	0.402	0.062
NAT	1	950	263.279	89.546	5.353	0.826	104.672
NAT	1	951	10.639	69.641	3.557	0.261	337.253
NAT	1	952	225.807	87.684	25.065	0.878	181.950
NAT	1	953	211.858	65.800	4.156	0.104	214.557
NAT	1	954	35.148	52.762	10.277	0.089	339.092
NAT	1	955	291.177	89.036	8.851	0.895	39.789
NAT	1	956	252.529	89.759	7.456	0.616	84.469
NAT	1	957	27.448	45.798	3.860	0.647	13.988
NAT	1	958	255.841	66.573	9.686	0.809	271.677
NAT	1	959	296.281	88.602	8.195	0.727	158.543
NAT	1	960	22.974	86.230	14.580	0.917	84.792
NAT	1	961	81.891	75.681	22.382	0.018	83.466
NAT	1	962	122.942	73.543	27.376	0.247	114.011
NAT	1	963	59.594	84.140	6.042	0.899	179.920
NAT	1	964	60.413	89.700	8.136	0.879	352.868
NAT	1	965	212.519	61.955	3.131	0.120	193.065
NAT	1	966	287.773	87.643	13.582	0.842	68.899
NAT	1	967	3.627	89.588	5.612	0.839	98.433
NAT	1	968	212.974	41.666	4.497	0.641	182.389
NAT	1	969	28.165	36.287	3.523	0.441	178.970
NAT	1	970	219.444	89.155	14.041	0.568	53.954
NAT	1	971	200.114	55.786	4.055	0.134	211.861
NAT	1	972	66.203	76.804	8.151	0.478	85.825
NAT	1	973	359.222	43.694	4.334	0.658	250.419
NAT	1	974	46.393	35.042	4.734	0.198	9.395
NAT	1	975	10.679	75.045	3.554	0.116	4.403
NAT	1	976	21.018	45.703	3.557	0.494	188.524
NAT	1	977	226.548	88.769	9.349	0.879	233.660
NAT	1	978	248.208	86.983	16.061	0.845	1.678
NAT	1	979	127.209	50.559	8.022	0.880	81.370
NAT	1	980	314.505	89.767	11.662	0.534	116.732
NAT	1	981	120.584	35.678	5.236	0.457	264.360
NAT	1	982	151.393	89.809	6.550	0.813	171.146
NAT	1	983	240.993	58.497	17.662	0.907	146.703
NAT	1	984	282.428	69.515	3.921	0.778	183.470
NAT	1	985	159.056	30.157	18.171	0.482	325.305
NAT	1	986	250.702	87.396	8.417	0.314	184.648
NAT	1	987	62.178	89.099	25.840	0.844	185.297
NAT	1	988	252.038	76.608	24.903	0.848	56.033
NAT	1	989	288.782	88.979	7.884	0.376	169.788
NAT	1	990	54.566	82.902	16.076	0.852	83.806
NAT	1	991	8.308	36.577	5.117	0.018	350.595
NAT	1	992	202.666	35.572	4.236	0.064	194.345
NAT	1	993	79.184	75.955	11.037	0.065	92.376
NAT	1	994	251.787	89.380	16.266	0.880	51.460
NAT	1	995	47.624	51.180	9.856	0.669	7.133
NAT	1	996	327.988	30.937	3.128	0.647	357.809
NAT	1	997	358.250	38.466	5.048	0.451	358.555
NAT	1	998	71.459	80.652	22.701	0.188	90.597
NAT	1	999	40.957	88.961	6.855	0.396	37.135
NAT	1	1000	174.429	58.068	14.635	0.133	177.534
NAT	1	1001	145.282	83.154	5.735	0.787	261.679
NAT	1	1002	291.138	89.820	5.170	0.797	25.994
NAT	1	1003	350.148	43.214	4.383	0.250	337.601
NAT	1	1004	341.878	89.435	7.402	0.450	350.079
NAT	1	1005	97.844	89.655	12.156	0.036	95.387
NAT	1	1006	280.374	57.641	4.602	0.787	86.359
NAT	1	1007	121.048	86.928	24.142	0.853	67.095
NAT	1	1008	266.681	89.891	6.038	0.883	250.522
NAT	1	1009	67.266	76.986	9.457	0.096	77.983
NAT	1	1010	226.818	89.656	3.735	0.382	229.532
NAT	1	1011	305.523	68.459	27.315	0.502	272.685
NAT	1	1012	311.507	37.835	5.008	0.196	359.379
NAT	1	1013	308.110	88.581	12.034	0.665	268.768
NAT	1	1014	122.227	58.575	5.888	0.267	92.691
NAT	1	1015	281.871	89.780	6.918	0.771	351.834
NAT	1	1016	346.835	44.586	3.174	0.070	359.158
NAT	1	1017	8.809	88.775	7.369	0.693	177.916
NAT	1	1018	319.846	80.887	3.785	0.237	326.425
NAT	1	1019	178.264	85.283	12.908	0.675	171.004
NAT	1	1020	79.008	58.868	13.499	0.502	45.190
NAT	1	1021	308.080	41.103	4.565	0.323	354.064
NAT	1	1022	312.047	88.429	8.085	0.389	192.220
NAT	1	1023	317.217	30.050	4.467	0.401	347.834
NAT	1	1024	336.877	30.125	4.436	0.060	329.728
NAT	1	1025	142.240	89.890	7.464	0.474	133.633
NAT	1	1026	225.598	49.943	3.508	0.136	185.966
NAT	1	1027	275.271	89.827	8.000	0.526	268.258
NAT	1	1028	47.965	84.719	17.032	0.779	194.686
NAT	1	1029	182.278	89.802	6.515	0.276	191.365
NAT	1	1030	350.508	58.074	4.640	0.338	351.737
NAT	1	1031	196.026	38.227	17.648	0.686	243.711
NAT	1	1032	66.515	80.821	13.392	0.315	81.007
NAT	1	1033	125.052	44.968	3.376	0.197	158.650
NAT	1	1034	101.092	74.759	11.137	0.063	75.629
NAT	1	1035	11.029	62.012	3.540	0.047	6.330
NAT	1	1036	295.083	89.598	12.367	0.657	127.069
NAT	1	1037	307.856	31.822	18.046	0.908	332.850
NAT	1	1038	319.211	30.098	4.542	0.044	338.119
NAT	1	1039	40.669	48.071	3.493	0.446	87.841
NAT	1	1040	340.701	51.191	3.190	0.131	0.346
NAT	1	1041	273.819	86.221	24.699	0.924	20.853
NAT	1	1042	78.256	75.540	8.868	0.073	94.130
NAT	1	1043	0.456	89.758	6.418	0.910	60.391
NAT	1	1044	309.240	52.744	24.498	0.179	6.122
NAT	1	1045	181.026	41.573	14.665	0.120	267.695
NAT	1	1046	248.184	87.161	4.785	0.618	59.019
NAT	1	1047	349.514	33.375	5.088	0.023	348.046
NAT	1	1048	188.259	89.940	5.999	0.120	183.263
NAT	1	1049	182.019	89.823	3.303	0.415	180.369
NAT	1	1050	189.757	62.019	12.900	0.161	181.474
NAT	1	1051	69.492	86.703	24.425	0.059	84.859
NAT	1	1052	192.849	42.046	7.878	0.072	183.649
NAT	1	1053	302.839	70.406	10.564	0.933	40.968
NAT	1	1054	176.626	56.127	7.056	0.229	174.778
NAT	1	1055	130.438	79.461	22.812	0.376	86.197
NAT	1	1056	55.408	38.075	4.668	0.110	17.023
NAT	1	1057	334.471	46.767	4.538	0.063	15.074
NAT	1	1058	102.291	76.242	11.025	0.103	90.857
NAT	1	1059	52.835	88.832	3.011	0.861	268.243
NAT	1	1060	336.895	34.390	9.424	0.688	359.338
NAT	1	1061	263.867	88.903	12.339	0.543	179.925
NAT	1	1062	164.957	36.997	5.686	0.217	183.271
NAT	1	1063	159.300	89.815	9.586	0.439	185.267
NAT	1	1064	197.695	82.036	11.292	0.251	205.599
NAT	1	1065	203.038	65.245	4.315	0.149	201.120
NAT	1	1066	305.821	84.207	7.844	0.797	1.832
NAT	1	1067	335.876	70.953	3.371	0.195	345.143
NAT	1	1068	236.275	81.649	12.014	0.587	219.861
NAT	1	1069	258.430	85.391	4.241	0.490	266.961
NAT	1	1070	305.196	86.827	6.540	0.698	190.000
NAT	1	1071	160.165	45.673	10.385	0.043	351.060
NAT	1	1072	157.493	80.700	25.734	0.685	180.610
NAT	1	1073	56.912	73.031	24.014	0.768	18.262
NAT	1	1074	331.836	88.457	26.893	0.804	224.703
NAT	1	1075	223.384	47.852	4.041	0.184	205.635
NAT	1	1076	238.481	83.578	17.170	0.914	285.222
NAT	1	1077	122.479	46.730	25.173	0.264	5.257
NAT	1	1078	0.489	84.470	12.071	0.399	5.203
NAT	1	1079	316.787	35.158	26.675	0.719	82.495
NAT	1	1080	76.262	78.471	13.013	0.613	90.840
NAT	1	1081	205.594	42.268	12.196	0.068	181.222
NAT	1	1082	6.087	32.216	5.104	0.022	346.341
NAT	1	1083	223.721	45.112	4.005	0.185	199.620
NAT	1	1084	230.383	41.348	4.035	0.190	200.426
NAT	1	1085	203.769	57.193	4.019	0.132	201.518
NAT	1	1086	252.743	59.050	4.528	0.276	265.015
NAT	1	1087	156.648	69.367	6.677	0.064	130.064
NAT	1	1088	283.820	59.752	11.534	0.410	165.960
NAT	1	1089	310.756	89.743	17.956	0.729	309.469
NAT	1	1090	75.324	33.185	8.556	0.615	53.428
NAT	1	1091	285.242	89.786	4.911	0.846	125.175
NAT	1	1092	305.571	89.590	8.458	0.751	85.210
NAT	1	1093	168.168	75.510	6.490	0.063	186.872
NAT	1	1094	171.605	88.825	6.591	0.701	20.750
NAT	1	1095	45.707	56.967	3.856	0.508	46.488
NAT	1	1096	344.461	41.860	4.479	0.170	349.712
NAT	1	1097	1.501	49.669	7.487	0.256	186.621
NAT	1	1098	91.730	82.846	23.717	0.048	73.076
NAT	1	1099	190.051	89.844	4.382	0.506	187.896
NAT	1	1100	295.335	88.938	19.195	0.985	327.465
NAT	1	1101	169.842	87.577	12.421	0.563	86.288
NAT	1	1102	151.677	43.933	14.397	0.245	358.695
NAT	1	1103	180.003	89.924	4.598	0.444	183.165
NAT	1	1104	53.079	89.314	11.732	0.564	90.305
NAT	1	1105	192.196	89.563	6.752	0.445	85.062
NAT	1	1106	341.218	88.832	9.850	0.130	341.176
NAT	1	1107	195.447	89.246	5.990	0.226	181.857
NAT	1	1108	239.409	63.738	25.800	0.480	188.027
NAT	1	1109	226.861	72.425	6.256	0.333	359.124
NAT	1	1110	49.610	62.327	19.256	0.484	83.907
NAT	1	1111	331.715	89.731	4.150	0.774	246.980
NAT	1	1112	349.394	52.266	3.019	0.083	2.081
NAT	1	1113	75.944	89.446	24.956	0.743	85.111
NAT	1	1114	314.750	77.667	15.053	0.495	311.125
NAT	1	1115	343.155	83.151	24.059	0.803	147.288
NAT	1	1116	44.241	86.101	5.913	0.899	257.030
NAT	1	1117	1.238	56.795	3.592	0.105	8.146
NAT	1	1118	315.183	80.934	18.504	0.758	81.591
NAT	1	1119	29.104	76.049	15.742	0.732	163.315
NAT	1	1120	62.876	70.820	11.309	0.124	84.771
NAT	1	1121	215.378	55.478	4.144	0.040	210.687
NAT	1	1122	9.509	38.829	4.035	0.140	5.869
NAT	1	1123	45.697	72.626	8.043	0.808	63.601
NAT	1	1124	34.012	87.645	25.847	0.581	185.137
NAT	1	1125	234.470	60.482	6.945	0.626	203.155
NAT	1	1126	22.541	31.428	4.557	0.106	0.286
NAT	1	1127	185.456	39.521	8.147	0.458	174.931
NAT	1	1128	1.023	64.473	25.751	0.239	358.947
NAT	1	1129	18.804	34.663	10.873	0.324	6.261
NAT	1	1130	241.722	45.654	27.014	0.670	89.522
NAT	1	1131	38.121	88.185	8.281	0.752	75.411
NAT	1	1132	74.784	82.598	12.617	0.061	86.158
NAT	1	1133	1.236	68.821	3.582	0.582	63.827
NAT	1	1134	156.836	89.372	12.555	0.306	350.761
NAT	1	1135	135.095	78.859	5.925	0.233	93.327
NAT	1	1136	123.416	33.159	11.144	0.495	75.446
NAT	1	1137	182.399	89.804	7.752	0.319	189.721
NAT	1	1138	286.392	31.052	21.600	0.571	355.990
NAT	1	1139	23.225	41.778	3.599	0.375	5.831
NAT	1	1140	251.793	86.707	7.398	0.968	179.332
NAT	1	1141	91.261	85.127	19.919	0.001	87.809
NAT	1	1142	354.328	40.327	21.306	0.011	0.945
NAT	1	1143	248.385	89.876	15.322	0.924	158.866
NAT	1	1144	223.671	89.807	10.724	0.938	129.564
NAT	1	1145	223.898	83.353	15.241	0.854	242.356
NAT	1	1146	71.022	82.108	14.008	0.234	90.846
NAT	1	1147	44.285	38.215	14.050	0.825	354.184
NAT	1	1148	118.494	71.631	4.043	0.680	88.556
NAT	1	1149	60.194	84.620	20.305	0.166	86.614
NAT	1	1150	148.692	85.405	13.428	0.808	98.440
NAT	1	1151	259.705	89.439	4.176	0.577	177.788
NAT	1	1152	120.945	86.596	15.014	0.340	93.336
NAT	1	1153	48.791	77.922	22.207	0.726	88.563
NAT	1	1154	241.500	48.281	5.942	0.198	220.304
NAT	1	1155	121.879	71.249	5.887	0.194	143.514
NAT	1	1156	171.325	67.797	6.727	0.116	192.130
NAT	1	1157	292.552	60.769	17.587	0.472	272.193
NAT	1	1158	77.612	84.638	3.289	0.701	201.978
NAT	1	1159	38.921	89.650	6.987	0.442	179.785
NAT	1	1160	45.860	56.050	4.693	0.046	17.791
NAT	1	1161	275.408	60.604	7.960	0.518	270.995
NAT	1	1162	186.693	37.736	3.578	0.163	180.769
NAT	1	1163	58.169	39.053	14.875	0.421	15.389
NAT	1	1164	239.180	89.751	8.284	0.735	269.223
NAT	1	1165	125.885	49.318	17.493	0.745	100.022
NAT	1	1166	253.733	35.323	3.139	0.730	283.422
NAT	1	1167	211.218	89.911	3.918	0.786	180.132
NAT	1	1168	219.612	79.573	16.981	0.781	82.219
NAT	1	1169	359.448	34.320	14.333	0.173	355.842
NAT	1	1170	96.345	84.933	20.733	0.023	91.805
NAT	1	1171	203.558	88.505	8.547	0.598	178.010
NAT	1	1172	179.807	38.982	5.693	0.349	176.888
NAT	1	1173	58.957	89.458	22.459	0.814	40.406
NAT	1	1174	182.310	63.854	3.536	0.062	187.711
NAT	1	1175	309.844	89.870	18.219	0.693	307.797
NAT	1	1176	123.695	82.790	16.299	0.959	136.530
NAT	1	1177	30.838	78.245	19.994	0.925	86.445
NAT	1	1178	147.253	89.017	7.544	0.472	358.460
NAT	1	1179	272.940	89.899	6.785	0.048	270.754
NAT	1	1180	208.956	56.084	4.167	0.100	195.785
NAT	1	1181	143.938	86.143	3.583	0.206	158.550
NAT	1	1182	358.130	34.526	4.002	0.032	356.246
NAT	1	1183	137.421	87.686	16.905	0.754	90.975
NAT	1	1184	263.608	85.725	7.821	0.650	269.321
NAT	1	1185	131.991	89.786	12.320	0.934	350.065
NAT	1	1186	260.652	88.448	6.073	0.734	356.658
NAT	1	1187	121.596	76.744	6.190	0.083	96.183
NAT	1	1188	94.896	82.172	11.928	0.014	86.807
NAT	1	1189	185.913	42.378	4.222	0.038	197.037
NAT	1	1190	325.804	86.296	8.322	0.568	91.045
NAT	1	1191	54.854	88.473	19.276	0.808	93.366
NAT	1	1192	345.889	80.061	7.445	0.612	83.854
NAT	1	1193	128.059	84.467	18.128	0.609	90.891
NAT	1	1194	292.148	86.724	26.428	0.737	141.660
NAT	1	1195	349.349	49.036	4.667	0.110	358.971
NAT	1	1196	319.084	34.098	7.219	0.534	355.240
NAT	1	1197	325.600	63.944	3.465	0.477	1.066
NAT	1	1198	114.424	72.225	21.666	0.832	101.699
NAT	1	1199	338.420	59.035	3.038	0.073	357.461
NAT	1	1200	277.441	42.389	17.529	0.554	275.660
NAT	1	1201	286.430	89.549	8.243	0.849	96.183
NAT	1	1202	355.704	89.431	24.849	0.360	350.363
NAT	1	1203	181.223	89.923	3.963	0.364	179.941
NAT	1	1204	204.327	76.115	4.177	0.159	209.712
NAT	1	1205	353.331	62.525	14.092	0.008	8.341
NAT	1	1206	11.460	43.552	3.477	0.094	7.602
NAT	1	1207	250.399	75.551	9.228	0.400	105.038
NAT	1	1208	321.964	33.823	4.379	0.639	347.125
NAT	1	1209	281.829	50.514	5.910	0.370	218.634
NAT	1	1210	88.592	84.429	16.140	0.026	269.472
NAT	1	1211	346.645	33.137	9.362	0.412	10.341
NAT	1	1212	79.519	53.017	5.814	0.044	95.300
NAT	1	1213	315.956	89.810	12.646	0.907	289.284
NAT	1	1214	282.437	39.081	14.668	0.889	175.354
NAT	1	1215	243.435	39.265	22.069	0.922	259.466
NAT	1	1216	237.867	75.492	13.350	0.757	301.505
NAT	1	1217	178.993	39.342	21.964	0.004	177.070
NAT	1	1218	278.009	63.218	6.208	0.952	268.827
NAT	1	1219	79.179	84.262	13.801	0.187	98.738
NAT	1	1220	319.418	89.873	3.180	0.506	260.870
NAT	1	1221	183.084	37.340	2.974	0.133	181.865
NAT	1	1222	185.023	64.931	3.058	0.049	183.844
NAT	1	1223	248.885	85.845	24.050	0.465	89.168
NAT	1	1224	198.104	89.659	9.660	0.905	275.301
NAT	1	1225	12.102	48.763	3.518	0.049	4.944
NAT	1	1226	355.963	35.747	4.128	0.210	12.637
NAT	1	1227	296.568	89.757	6.552	0.808	6.769
NAT	1	1228	121.085	84.615	21.982	0.588	88.713
NAT	1	1229	277.755	85.297	11.742	0.829	56.203
NAT	1	1230	356.099	39.990	14.189	0.334	353.857
NAT	1	1231	164.174	35.166	8.782	0.248	123.804
NAT	1	1232	99.074	84.051	12.864	0.033	87.029
NAT	1	1233	93.327	72.102	27.157	0.018	80.143
NAT	1	1234	2.023	87.678	12.487	0.732	90.163
NAT	1	1235	285.606	80.769	17.650	0.557	267.442
NAT	1	1236	175.909	59.447	5.754	0.408	328.901
NAT	1	1237	182.191	85.959	4.075	0.075	178.906
NAT	1	1238	15.845	88.984	7.705	0.567	357.823
NAT	1	1239	300.947	85.353	6.985	0.759	357.412
NAT	1	1240	289.570	51.712	4.847	0.678	356.855
NAT	1	1241	3.364	33.355	10.728	0.115	6.937
NAT	1	1242	234.402	83.956	22.277	0.401	350.258
NAT	1	1243	157.324	48.525	4.573	0.016	155.153
NAT	1	1244	346.629	39.127	22.426	0.421	351.225
NAT	1	1245	46.343	89.865	9.710	0.709	28.317
NAT	1	1246	281.616	89.846	6.423	0.375	87.543
NAT	1	1247	356.272	65.568	10.602	0.184	355.631
NAT	1	1248	206.908	85.030	13.954	0.923	123.014
NAT	1	1249	89.595	78.999	10.084	0.001	93.245
NAT	1	1250	162.184	56.348	8.001	0.245	171.446
NAT	1	1251	269.074	30.664	7.810	0.431	273.281
NAT	1	1252	85.324	86.487	16.752	0.019	91.831
NAT	1	1253	3.243	53.146	8.002	0.041	351.809
NAT	1	1254	132.676	85.730	27.137	0.956	316.269
NAT	1	1255	36.398	38.567	4.374	0.149	14.675
NAT	1	1256	179.099	30.447	16.103	0.084	172.786
NAT	1	1257	321.788	63.935	4.662	0.842	177.144
NAT	1	1258	18.042	88.405	4.374	0.260	9.340
NAT	1	1259	168.128	81.920	7.182	0.194	186.996
NAT	1	1260	322.693	31.270	2.960	0.462	357.913
NAT	1	1261	25.211	49.626	3.595	0.299	5.965
NAT	1	1262	224.751	45.946	18.776	0.789	53.215
NAT	1	1263	169.329	33.639	7.080	0.398	186.569
NAT	1	1264	283.079	89.500	2.851	0.878	45.540
NAT	1	1265	77.826	79.659	11.350	0.073	81.521
NAT	1	1266	183.472	58.894	4.031	0.878	180.432
NAT	1	1267	315.969	88.860	14.481	0.516	306.761
NAT	1	1268	17.753	89.570	21.025	0.457	7.826
NAT	1	1269	234.080	31.499	3.719	0.329	224.886
NAT	1	1270	277.256	87.262	7.781	0.788	268.188
NAT	1	1271	29.713	58.157	18.399	0.468	359.258
NAT	1	1272	143.561	82.042	4.674	0.087	177.809
NAT	1	1273	167.317	84.535	14.958	0.539	86.007
NAT	1	1274	336.466	69.494	4.675	0.172	351.734
NAT	1	1275	6.107	36.671	3.515	0.106	5.214
NAT	1	1276	129.010	50.789	18.756	0.886	192.403
NAT	1	1277	172.023	88.293	7.500	0.402	356.824
NAT	1	1278	312.427	33.188	9.838	0.656	2.942
NAT	1	1279	99.873	80.839	12.830	0.029	91.671
NAT	1	1280	288.720	87.487	19.203	0.854	333.398
NAT	1	1281	262.494	89.773	4.233	0.441	267.021
NAT	1	1282	207.105	84.541	3.685	0.362	201.550
NAT	1	1283	334.905	87.122	14.483	0.885	168.721
NAT	1	1284	323.927	34.978	14.878	0.545	94.216
NAT	1	1285	346.661	70.277	4.546	0.091	341.618
NAT	1	1286	228.666	89.491	5.383	0.188	232.303
NAT	1	1287	241.080	89.624	4.370	0.606	241.802
NAT	1	1288	289.228	85.777	15.926	0.826	99.293
NAT	1	1289	84.125	83.793	17.916	0.009	83.346
NAT	1	1290	332.463	65.144	22.008	0.605	1.512
NAT	1	1291	338.278	33.036	4.904	0.035	355.350
NAT	1	1292	3.082	30.161	13.983	0.021	349.627
NAT	1	1293	193.300	44.296	3.546	0.042	191.867
NAT	1	1294	227.502	35.057	3.161	0.469	48.476
NAT	1	1295	212.253	84.472	3.721	0.322	218.487
NAT	1	1296	312.879	88.967	15.127	0.840	251.269
NAT	1	1297	123.207	80.550	27.123	0.902	299.810
NAT	1	1298	239.082	32.443	29.209	0.863	5.641
NAT	1	1299	26.042	55.633	4.900	0.063	14.034
NAT	1	1300	286.550	85.104	25.141	0.984	202.744
NAT	1	1301	359.719	65.883	8.635	0.004	11.082
NAT	1	1302	250.304	73.303	27.116	0.802	130.871
NAT	1	1303	287.247	88.985	7.875	0.722	93.827
NAT	1	1304	181.254	31.529	5.911	0.335	217.856
NAT	1	1305	222.765	88.942	17.404	0.961	100.931
NAT	1	1306	232.718	71.137	4.140	0.270	212.890
NAT	1	1307	218.135	89.877	3.495	0.506	112.770
NAT	1	1308	350.240	30.037	5.086	0.220	354.704
NAT	1	1309	301.433	89.212	9.654	0.622	359.915
NAT	1	1310	234.936	87.592	22.880	0.743	316.658
NAT	1	1311	38.367	88.191	14.998	0.939	93.256
NAT	1	1312	203.444	47.707	12.119	0.199	4.753
NAT	1	1313	190.684	88.461	7.443	0.636	108.687
NAT	1	1314	233.718	88.658	13.257	0.907	15.532
NAT	1	1315	157.107	53.098	3.480	0.082	146.564
NAT	1	1316	278.078	89.726	6.422	0.270	86.830
NAT	1	1317	225.242	34.892	9.665	0.428	247.650
NAT	1	1318	63.639	78.792	10.175	0.227	90.857
NAT	1	1319	99.588	61.740	6.003	0.054	123.485
NAT	1	1320	17.386	38.052	16.526	0.009	358.317
NAT	1	1321	345.222	71.772	4.625	0.230	339.829
NAT	1	1322	251.136	89.252	5.647	0.422	259.355
NAT	1	1323	269.511	85.942	9.813	0.366	278.014
NAT	1	1324	342.286	89.928	3.571	0.703	341.161
NAT	1	1325	74.979	79.641	14.243	0.043	86.027
NAT	1	1326	310.877	84.565	9.741	0.574	308.661
NAT	1	1327	133.838	81.616	7.839	0.517	357.351
NAT	1	1328	347.318	68.702	3.558	0.092	4.050
NAT	1	1329	341.556	35.075	3.516	0.616	104.224
NAT	1	1330	267.267	89.472	3.228	0.881	358.929
NAT	1	1331	155.244	85.355	12.704	0.932	96.680
NAT	1	1332	107.160	77.187	20.184	0.022	82.405
NAT	1	1333	232.218	88.655	15.131	0.866	178.279
NAT	1	1334	279.722	89.104	10.349	0.382	95.537
NAT	1	1335	262.861	32.968	20.669	0.623	180.905
NAT	1	1336	101.898	42.705	3.609	0.585	99.692
NAT	1	1337	336.959	37.277	5.137	0.212	356.139
NAT	1	1338	136.632	73.812	6.970	0.041	141.809
NAT	1	1339	268.131	89.223	4.189	0.496	266.236
NAT	1	1340	206.822	55.199	3.735	0.189	210.700
NAT	1	1341	102.103	73.112	7.867	0.093	179.521
NAT	1	1342	53.027	89.785	3.295	0.884	275.713
NAT	1	1343	157.517	66.952	7.120	0.536	124.193
NAT	1	1344	295.821	87.443	17.632	0.597	269.058
NAT	1	1345	160.836	36.720	15.026	0.149	168.901
NAT	1	1346	284.558	68.945	24.824	0.415	358.403
NAT	1	1347	84.571	80.882	16.560	0.036	85.605
NAT	1	1348	22.656	36.650	3.475	0.103	5.545
NAT	1	1349	304.788	38.454	4.939	0.646	349.615
NAT	1	1350	70.346	65.902	12.106	0.132	101.404
NAT	1	1351	237.767	47.673	3.313	0.494	192.815
NAT	1	1352	348.682	48.790	4.433	0.355	2.167
NAT	1	1353	70.210	85.840	21.224	0.103	78.916
NAT	1	1354	249.161	89.462	17.123	0.945	319.456
NAT	1	1355	267.716	41.622	3.282	0.271	269.162
NAT	1	1356	1.690	89.565	6.692	0.361	354.954
NAT	1	1357	28.141	82.472	13.035	0.812	55.383
NAT	1	1358	231.058	38.913	3.001	0.352	178.046
NAT	1	1359	179.161	47.354	2.953	0.188	180.266
NAT	1	1360	294.202	78.539	12.933	0.872	327.510
NAT	1	1361	91.553	87.021	19.805	0.186	71.659
NAT	1	1362	29.760	59.280	9.381	0.766	0.207
NAT	1	1363	5.192	50.713	4.339	0.025	20.996
NAT	1	1364	122.498	78.217	22.945	0.562	341.035
NAT	1	1365	100.533	86.021	17.520	0.036	81.235
NAT	1	1366	148.788	47.934	4.557	0.029	152.679
NAT	1	1367	245.610	89.794	12.134	0.920	82.116
NAT	1	1368	28.235	88.468	10.874	0.464	88.611
NAT	1	1369	55.102	85.856	17.342	0.371	26.734
NAT	1	1370	298.344	48.373	15.899	0.755	4.034
NAT	1	1371	340.291	84.240	27.369	0.419	178.639
NAT	1	1372	201.131	66.937	4.339	0.017	189.754
NAT	1	1373	283.401	58.771	16.796	0.929	340.738
NAT	1	1374	161.367	89.534	12.530	0.915	332.778
NAT	1	1375	335.156	43.550	4.609	0.027	338.286
NAT	1	1376	170.776	83.484	11.620	0.751	94.032
NAT	1	1377	297.618	59.961	24.653	0.466	2.106
NAT	1	1378	281.685	68.970	4.747	0.758	2.881
NAT	1	1379	350.229	40.990	3.745	0.247	178.552
NAT	1	1380	337.575	55.324	4.517	0.184	337.924
NAT	1	1381	175.945	64.678	4.570	0.019	183.216
NAT	1	1382	199.574	61.430	4.474	0.411	227.378
NAT	1	1383	268.394	83.518	10.564	0.426	68.713
NAT	1	1384	84.103	75.614	11.262	0.080	90.638
NAT	1	1385	66.519	89.167	8.043	0.364	65.388
NAT	1	1386	311.938	46.166	20.040	0.798	356.593
NAT	1	1387	19.215	87.425	13.498	0.948	132.765
NAT	1	1388	306.092	87.922	3.032	0.838	55.116
NAT	1	1389	49.645	40.851	4.721	0.134	18.822
NAT	1	1390	216.440	47.231	14.765	0.235	265.988
NAT	1	1391	305.422	86.167	2.796	0.837	104.266
NAT	1	1392	89.566	84.928	21.069	0.006	89.293
NAT	1	1393	290.936	84.880	7.857	0.790	181.655
NAT	1	1394	81.794	82.222	15.829	0.021	98.895
NAT	1	1395	307.860	35.173	18.312	0.483	323.011
NAT	1	1396	123.615	52.609	7.250	0.200	109.013
NAT	1	1397	154.680	60.397	4.672	0.532	4.160
NAT	1	1398	141.929	89.559	8.138	0.892	85.478
NAT	1	1399	279.010	84.485	12.363	0.758	86.110
NAT	1	1400	167.274	56.274	10.671	0.238	167.515
NAT	1	1401	33.503	31.077	3.493	0.673	55.552
NAT	1	1402	198.347	61.844	11.292	0.416	208.966
NAT	1	1403	101.538	83.614	11.504	0.083	84.273
NAT	1	1404	335.772	79.837	4.584	0.162	344.744
NAT	1	1405	148.560	87.189	17.718	0.632	235.267
NAT	1	1406	202.849	59.518	4.338	0.043	190.576
NAT	1	1407	76.702	70.629	11.144	0.067	85.773
NAT	1	1408	319.027	32.376	9.690	0.661	26.534
NAT	1	1409	160.220	86.923	8.174	0.899	1.691
NAT	1	1410	315.123	54.973	4.373	0.533	337.135
NAT	1	1411	261.554	88.194	3.740	0.684	293.429
NAT	1	1412	3.559	41.702	11.972	0.003	6.802
NAT	1	1413	2.935	31.191	8.966	0.264	5.504
NAT	1	1414	322.971	87.181	18.352	0.925	87.217
NAT	1	1415	131.023	89.870	3.636	0.521	119.395
NAT	1	1416	35.783	54.774	3.824	0.322	314.844
NAT	1	1417	182.083	47.539	3.470	0.116	191.830
NAT	1	1418	267.906	55.313	7.780	0.301	272.054
NAT	1	1419	296.276	86.785	25.760	0.716	115.118
NAT	1	1420	12.482	36.189	7.153	0.221	189.521
NAT	1	1421	39.013	85.435	17.881	0.369	93.384
NAT	1	1422	21.806	88.786	3.728	0.454	19.189
NAT	1	1423	203.755	82.852	5.306	0.276	217.776
NAT	1	1424	236.264	36.253	16.144	0.901	359.801
NAT	1	1425	279.613	36.481	3.310	0.347	278.900
NAT	1	1426	66.539	83.103	13.783	0.576	352.213
NAT	1	1427	115.407	79.382	12.545	0.148	85.758
NAT	1	1428	188.726	46.264	4.232	0.043	184.043
NAT	1	1429	114.809	74.343	21.791	0.843	24.331
NAT	1	1430	65.478	82.018	8.348	0.470	84.745
NAT	1	1431	305.700	84.034	24.398	0.855	158.113
NAT	1	1432	125.258	49.679	13.256	0.468	156.653
NAT	1	1433	95.615	83.667	16.133	0.010	86.656
NAT	1	1434	136.606	66.143	3.649	0.070	147.668
NAT	1	1435	208.254	47.405	5.695	0.394	203.254
NAT	1	1436	300.242	65.138	21.800	0.468	90.248
NAT	1	1437	223.472	78.295	5.927	0.468	209.194
NAT	1	1438	189.683	87.976	15.307	0.894	91.776
NAT	1	1439	192.003	87.777	8.099	0.409	181.473
NAT	1	1440	54.236	31.543	9.165	0.964	4.039
NAT	1	1441	324.086	43.036	21.593	0.595	354.775
NAT	1	1442	228.125	80.573	17.531	0.985	339.880
NAT	1	1443	197.756	43.191	3.484	0.069	186.990
NAT	1	1444	145.003	84.525	18.475	0.548	86.444
NAT	1	1445	31.242	41.425	3.624	0.697	57.193
NAT	1	1446	77.169	62.610	9.578	0.234	275.236
NAT	1	1447	168.425	58.489	7.402	0.029	185.221
NAT	1	1448	153.276	53.817	26.001	0.686	183.440
NAT	1	1449	272.079	89.465	9.503	0.452	273.246
NAT	1	1450	172.206	44.911	5.251	0.282	172.918
NAT	1	1451	34.688	35.939	3.725	0.261	61.500
NAT	1	1452	53.356	35.470	3.697	0.515	326.066
NAT	1	1453	258.455	48.472	5.862	0.245	225.830
NAT	1	1454	356.760	36.476	5.107	0.370	355.360
NAT	1	1455	154.433	83.454	13.297	0.295	153.196
NAT	1	1456	282.983	46.466	18.069	0.776	149.738
NAT	1	1457	102.934	79.631	24.605	0.021	84.637
NAT	1	1458	280.405	35.667	4.556	0.599	243.274
NAT	1	1459	213.966	38.341	4.355	0.171	197.918
NAT	1	1460	240.907	89.924	7.092	0.890	10.769
NAT	1	1461	30.554	34.128	7.808	0.907	86.442
NAT	1	1462	243.240	38.256	4.054	0.261	199.288
NAT	1	1463	167.163	89.943	4.393	0.528	179.938
NAT	1	1464	261.706	89.564	4.233	0.457	267.578
NAT	1	1465	176.557	72.536	16.183	0.968	1.198
NAT	1	1466	328.836	85.693	13.280	0.932	87.606
NAT	1	1467	37.294	52.802	9.950	0.404	4.192
NAT	1	1468	230.297	85.765	4.404	0.611	44.317
NAT	1	1469	73.617	82.061	13.795	0.521	56.667
NAT	1	1470	74.931	38.848	3.899	0.187	44.547
NAT	1	1471	68.377	81.759	12.651	0.277	89.329
NAT	1	1472	334.246	86.340	3.279	0.470	335.453
NAT	1	1473	97.831	87.273	22.228	0.807	78.729
NAT	1	1474	343.230	31.143	4.518	0.074	332.209
NAT	1	1475	186.328	56.931	23.796	0.271	180.995
NAT	1	1476	140.056	69.400	22.141	0.881	177.376
NAT	1	1477	197.784	82.862	10.555	0.689	192.463
NAT	1	1478	318.994	40.630	3.152	0.541	254.863
NAT	1	1479	180.731	81.388	13.798	0.120	180.649
NAT	1	1480	104.812	89.766	5.142	0.614	181.259
NAT	1	1481	264.606	88.250	21.208	0.864	88.716
NAT	1	1482	351.131	89.826	2.851	0.796	58.894
NAT	1	1483	92.624	67.062	25.928	0.034	84.349
NAT	1	1484	49.035	37.775	3.546	0.513	73.913
NAT	1	1485	51.574	83.692	15.880	0.918	92.297
NAT	1	1486	189.122	57.381	3.519	0.549	102.317
NAT	1	1487	214.631	89.634	8.367	0.872	81.893
NAT	1	1488	168.693	89.864	5.328	0.733	173.217
NAT	1	1489	144.903	38.289	5.091	0.637	190.439
NAT	1	1490	201.606	81.345	7.833	0.612	266.878
NAT	1	1491	106.875	85.590	9.796	0.480	283.697
NAT	1	1492	231.763	88.550	6.507	0.475	224.923
NAT	1	1493	172.455	67.712	4.614	0.015	181.734
NAT	1	1494	344.947	89.852	10.347	0.331	342.606
NAT	1	1495	189.688	89.519	19.897	0.377	182.402
NAT	1	1496	248.881	88.591	10.561	0.672	179.648
NAT	1	1497	188.103	35.720	3.491	0.101	191.033
NAT	1	1498	257.118	89.245	17.359	0.863	2.110
NAT	1	1499	117.153	71.564	8.063	0.134	105.872
NAT	1	1500	195.694	67.771	4.315	0.011	194.263
NAT	1	1501	95.099	72.778	11.056	0.096	96.429
NAT	1	1502	155.891	45.914	4.545	0.197	197.132
NAT	1	1503	190.518	44.999	15.391	0.241	177.163
NAT	1	1504	311.143	84.492	27.718	0.989	77.607
NAT	1	1505	7.043	89.822	11.313	0.977	246.520
NAT	1	1506	43.311	87.552	12.183	0.420	78.973
NAT	1	1507	60.461	88.549	8.716	0.441	73.785
NAT	1	1508	169.009	71.037	6.964	0.388	129.322
NAT	1	1509	258.602	57.354	16.889	0.920	340.307
NAT	1	1510	302.682	86.075	10.994	0.620	306.904
NAT	1	1511	93.599	81.712	13.216	0.055	91.749
NAT	1	1512	168.860	51.531	5.982	0.143	180.850
NAT	1	1513	330.458	55.905	4.422	0.520	271.470
NAT	1	1514	271.701	88.933	13.582	0.972	66.488
NAT	1	1515	270.031	89.859	3.190	0.810	255.907
NAT	1	1516	22.871	60.703	10.255	0.682	267.429
NAT	1	1517	263.390	86.201	13.696	0.864	177.749
NAT	1	1518	287.422	88.169	6.614	0.949	191.780
NAT	1	1519	0.171	86.658	10.350	0.053	178.662
NAT	1	1520	297.982	41.544	6.211	0.840	177.988
NAT	1	1521	7.983	88.787	7.224	0.528	100.851
NAT	1	1522	235.281	77.317	6.725	0.615	59.675
NAT	1	1523	113.773	78.956	11.840	0.216	80.529
NAT	1	1524	228.508	89.867	3.654	0.384	236.997
NAT	1	1525	153.910	46.111	5.932	0.336	108.289
NAT	1	1526	328.871	85.254	19.656	0.766	89.503
NAT	1	1527	54.650	32.004	6.228	0.758	172.478
NAT	1	1528	120.470	65.998	9.681	0.568	265.589
NAT	1	1529	139.363	70.217	3.748	0.134	138.227
NAT	1	1530	67.102	88.027	12.102	0.856	68.667
NAT	1	1531	99.454	83.391	23.158	0.012	98.821
NAT	1	1532	283.984	86.043	10.277	0.518	51.276
NAT	1	1533	59.336	61.704	9.986	0.614	9.153
NAT	1	1534	81.247	82.937	14.800	0.039	95.512
NAT	1	1535	144.834	84.966	5.948	0.534	185.667
NAT	1	1536	308.820	45.840	4.414	0.555	77.474
NAT	1	1537	95.561	84.478	14.381	0.276	102.996
NAT	1	1538	287.778	89.435	17.359	0.729	1.629
NAT	1	1539	239.552	31.653	3.217	0.811	276.815
NAT	1	1540	70.943	82.589	26.131	0.881	182.401
NAT	1	1541	352.462	68.318	3.815	0.342	316.409
NAT	1	1542	82.986	84.977	12.776	0.068	91.428
NAT	1	1543	24.431	89.649	27.421	0.606	182.367
NAT	1	1544	167.946	48.417	5.971	0.031	180.361
NAT	1	1545	343.032	46.040	11.591	0.243	344.817
NAT	1	1546	252.447	65.087	4.197	0.408	265.998
NAT	1	1547	135.195	85.108	3.879	0.438	179.625
NAT	1	1548	219.641	33.487	4.582	0.258	197.091
NAT	1	1549	194.563	72.898	5.748	0.312	181.100
NAT	1	1550	46.471	89.116	15.006	0.583	1.119
NAT	1	1551	269.779	67.324	8.489	0.248	273.988
NAT	1	1552	62.651	69.476	7.524	0.170	93.059
NAT	1	1553	224.010	88.090	3.495	0.541	231.175
NAT	1	1554	269.641	84.541	4.246	0.468	266.262
NAT	1	1555	2.698	30.733	3.074	0.062	356.428
NAT	1	1556	209.531	89.896	3.693	0.534	185.661
NAT	1	1557	221.694	89.607	7.858	0.829	92.846
NAT	1	1558	68.913	76.004	7.661	0.904	359.742
NAT	1	1559	257.665	89.737	6.196	0.813	268.073
NAT	1	1560	283.329	30.724	4.354	0.497	187.077
NAT	1	1561	266.116	76.148	8.027	0.169	267.627
NAT	1	1562	269.225	88.945	16.718	0.831	87.348
NAT	1	1563	114.927	44.625	5.018	0.350	183.300
NAT	1	1564	66.801	83.455	8.471	0.285	88.609
NAT	1	1565	358.858	84.537	25.536	0.616	176.437
NAT	1	1566	254.019	33.154	7.086	0.703	307.282
NAT	1	1567	174.079	88.286	7.737	0.627	178.820
NAT	1	1568	160.072	42.189	20.752	0.648	271.333
NAT	1	1569	194.104	89.899	8.025	0.323	183.539
NAT	1	1570	93.341	86.181	20.184	0.008	95.428
NAT	1	1571	149.351	88.620	7.917	0.396	170.727
NAT	1	1572	93.926	75.176	23.295	0.015	100.596
NAT	1	1573	105.239	85.670	14.686	0.710	309.327
NAT	1	1574	14.509	87.266	7.175	0.382	7.487
NAT	1	1575	208.525	88.907	27.353	0.674	106.469
NAT	1	1576	23.779	75.971	8.268	0.285	52.122
NAT	1	1577	265.396	89.931	6.405	0.506	267.387
NAT	1	1578	188.008	43.774	3.059	0.030	187.590
NAT	1	1579	214.636	89.911	6.026	0.418	217.631
NAT	1	1580	253.280	89.294	11.177	0.596	272.609
NAT	1	1581	119.173	31.387	3.276	0.623	169.098
NAT	1	1582	17.955	61.888	3.014	0.069	353.137
NAT	1	1583	342.134	36.051	4.756	0.582	184.893
NAT	1	1584	234.922	68.728	26.132	0.989	179.664
NAT	1	1585	92.125	85.364	23.504	0.018	94.654
NAT	1	1586	234.168	85.977	12.456	0.904	300.147
NAT	1	1587	244.818	83.262	16.115	0.977	357.843
NAT	1	1588	336.390	89.365	16.322	0.873	84.254
NAT	1	1589	79.577	83.966	26.487	0.265	82.726
NAT	1	1590	82.527	88.995	6.894	0.729	344.105
NAT	1	1591	330.306	87.500	6.837	0.847	347.467
NAT	1	1592	217.520	32.081	10.429	0.443	273.133
NAT	1	1593	95.741	72.877	23.645	0.018	88.937
NAT	1	1594	334.740	46.097	4.526	0.032	334.162
NAT	1	1595	174.909	38.186	6.012	0.034	182.961
NAT	1	1596	40.187	63.911	9.636	0.534	96.376
NAT	1	1597	171.383	49.601	7.554	0.282	155.872
NAT	1	1598	49.876	50.547	3.815	0.438	35.250
NAT	1	1599	134.273	89.779	7.935	0.654	175.608
NAT	1	1600	280.253	63.149	5.139	0.629	351.940
NAT	1	1601	137.413	69.410	12.156	0.819	91.894
NAT	1	1602	35.273	41.698	7.080	0.119	5.622
NAT	1	1603	45.373	31.280	3.713	0.533	326.521
NAT	1	1604	305.699	89.811	8.516	0.774	322.445
NAT	1	1605	265.209	88.780	4.164	0.691	264.688
NAT	1	1606	41.676	89.030	13.702	0.939	79.172
NAT	1	1607	313.853	30.469	3.270	0.633	359.582
NAT	1	1608	335.035	89.707	12.413	0.958	180.301
NAT	1	1609	194.547	55.986	4.268	0.023	190.570
NAT	1	1610	286.247	89.862	4.945	0.939	2.319
NAT	1	1611	97.719	73.493	10.988	0.025	91.972
NAT	1	1612	162.036	36.216	10.469	0.289	183.112
NAT	1	1613	284.434	89.032	12.128	0.690	276.032
NAT	1	1614	131.357	52.863	9.604	0.449	94.511
NAT	1	1615	96.952	31.151	11.592	0.115	178.323
NAT	1	1616	191.903	88.675	3.441	0.420	191.619
NAT	1	1617	131.630	43.058	3.514	0.443	77.239
NAT	1	1618	127.017	40.058	5.227	0.464	184.411
NAT	1	1619	108.630	78.166	21.394	0.106	86.562
NAT	1	1620	42.461	33.238	4.655	0.106	14.445
NAT	1	1621	117.084	78.499	11.209	0.132	91.458
NAT	1	1622	23.767	35.394	4.601	0.248	179.158
NAT	1	1623	328.606	43.642	3.327	0.326	2.437
NAT	1	1624	271.041	89.923	9.656	0.619	272.995
NAT	1	1625	240.450	89.821	9.790	0.813	223.074
NAT	1	1626	140.125	89.545	26.190	0.861	86.796
NAT	1	1627	58.691	88.553	28.854	0.886	204.805
NAT	1	1628	109.329	84.250	8.816	0.327	95.645
NAT	1	1629	186.238	38.028	18.791	0.435	195.467
NAT	1	1630	53.985	47.652	8.964	0.886	177.987
NAT	1	1631	214.085	47.797	5.665	0.397	196.357
NAT	1	1632	220.790	77.454	5.179	0.224	212.075
NAT	1	1633	344.955	31.055	4.999	0.016	348.234
NAT	1	1634	358.351	52.625	12.413	0.099	341.660
NAT	1	1635	208.694	88.621	19.100	0.881	87.665
NAT	1	1636	202.247	88.014	12.179	0.609	359.875
NAT	1	1637	325.798	47.330	4.497	0.052	339.917
NAT	1	1638	247.559	66.403	4.666	0.137	265.460
NAT	1	1639	205.797	33.257	5.722	0.450	183.016
NAT	1	1640	313.286	89.831	12.321	0.763	94.949
NAT	1	1641	133.329	63.063	8.136	0.559	153.020
NAT	1	1642	183.660	75.354	3.090	0.111	185.110
NAT	1	1643	101.891	86.639	25.487	0.171	84.527
NAT	1	1644	114.554	72.186	8.248	0.353	61.411
NAT	1	1645	109.630	62.253	3.899	0.167	132.801
NAT	1	1646	266.494	84.080	9.888	0.480	270.204
NAT	1	1647	218.264	41.149	4.076	0.274	205.515
NAT	1	1648	340.043	30.824	3.997	0.037	358.980
NAT	1	1649	54.826	70.158	6.840	0.298	88.984
NAT	1	1650	305.104	75.426	10.046	0.235	279.671
NAT	1	1651	306.453	68.426	16.150	0.764	359.529
NAT	1	1652	80.330	87.404	16.799	0.245	92.074
NAT	1	1653	258.651	75.766	17.464	0.458	273.485
NAT	1	1654	104.397	68.641	6.789	0.315	84.352
NAT	1	1655	317.794	32.954	4.468	0.390	345.242
NAT	1	1656	285.014	74.838	10.535	0.924	185.810
NAT	1	1657	157.144	81.705	13.403	0.934	194.983
NAT	1	1658	111.958	40.706	3.755	0.649	26.306
NAT	1	1659	77.502	45.528	13.134	0.178	264.840
NAT	1	1660	146.656	52.998	3.602	0.604	156.716
NAT	1	1661	219.338	80.117	13.794	0.287	176.174
NAT	1	1662	279.204	85.520	17.574	0.579	276.099
NAT	1	1663	311.254	87.783	19.937	0.737	296.781
NAT	1	1664	155.106	37.956	7.027	0.102	179.616
NAT	1	1665	212.445	32.069	7.803	0.849	336.409
NAT	1	1666	61.464	65.933	12.021	0.492	87.886
NAT	1	1667	225.774	84.040	18.624	0.610	232.361
NAT	1	1668	261.475	89.339	3.955	0.485	262.004
NAT	1	1669	226.336	31.726	7.343	0.487	309.854
NAT	1	1670	80.006	63.448	26.442	0.022	75.328
NAT	1	1671	42.552	60.030	9.887	0.075	101.393
NAT	1	1672	338.073	37.596	4.513	0.029	334.305
NAT	1	1673	99.704	67.102	9.360	0.437	103.604
NAT	1	1674	211.516	80.454	10.201	0.842	63.664
NAT	1	1675	66.879	71.134	9.852	0.200	98.862
NAT	1	1676	304.727	76.605	7.853	0.893	187.196
NAT	1	1677	82.302	82.720	8.720	0.056	84.557
NAT	1	1678	247.420	78.489	19.050	0.849	96.578
NAT	1	1679	244.097	88.508	17.943	0.896	283.811
NAT	1	1680	197.050	89.924	3.726	0.439	183.060
NAT	1	1681	299.538	37.811	4.490	0.785	355.024
NAT	1	1682	349.173	87.880	11.931	0.342	347.102
NAT	1	1683	52.443	59.599	18.801	0.406	3.625
NAT	1	1684	160.110	38.390	10.509	0.242	77.819
NAT	1	1685	318.070	38.506	18.583	0.235	339.517
NAT	1	1686	328.023	34.156	3.274	0.583	357.136
NAT	1	1687	275.670	88.460	28.202	0.813	271.626
NAT	1	1688	106.992	89.163	5.806	0.666	55.076
NAT	1	1689	205.610	89.321	4.287	0.795	305.729
NAT	1	1690	193.427	73.931	3.545	0.137	188.397
NAT	1	1691	82.495	83.243	15.728	0.020	81.433
NAT	1	1692	61.256	62.784	5.956	0.151	103.074
NAT	1	1693	235.736	60.289	5.907	0.282	223.130
NAT	1	1694	191.139	67.315	4.394	0.012	192.432
NAT	1	1695	172.219	39.633	4.626	0.192	137.222
NAT	1	1696	79.181	77.479	27.047	0.007	92.551
NAT	1	1697	155.613	79.987	7.996	0.885	75.722
NAT	1	1698	263.057	54.295	4.497	0.322	269.602
NAT	1	1699	10.648	30.082	15.749	0.100	4.260
NAT	1	1700	178.546	89.640	10.515	0.149	183.153
NAT	1	1701	49.289	88.661	2.859	0.826	54.597
NAT	1	1702	346.504	88.794	25.238	0.604	356.362
NAT	1	1703	335.050	54.466	14.325	0.851	11.368
NAT	1	1704	327.431	48.584	12.000	0.705	266.791
NAT	1	1705	65.753	76.144	9.938	0.104	80.676
NAT	1	1706	245.349	85.077	27.241	0.732	26.253
NAT	1	1707	18.243	56.484	15.158	0.356	3.663
NAT	1	1708	98.752	81.083	14.506	0.138	78.318
NAT	1	1709	134.392	37.307	3.459	0.704	62.907
NAT	1	1710	310.827	88.742	18.541	0.445	327.624
NAT	1	1711	110.876	65.669	5.839	0.216	121.290
NAT	1	1712	203.020	46.222	4.123	0.040	214.856
NAT	1	1713	90.523	84.363	14.339	0.026	87.883
NAT	1	1714	121.377	79.270	9.675	0.383	105.026
NAT	1	1715	70.285	64.061	12.001	0.106	95.837
NAT	1	1716	170.918	85.243	14.815	0.382	97.400
NAT	1	1717	49.726	55.177	10.124	0.387	5.299
NAT	1	1718	54.419	33.058	6.285	0.678	4.065
NAT	1	1719	219.660	89.500	6.888	0.803	199.557
NAT	1	1720	118.923	88.102	15.992	0.849	81.310
NAT	1	1721	262.699	89.524	3.163	0.745	241.458
NAT	1	1722	275.579	85.076	16.334	0.641	1.449
NAT	1	1723	246.549	89.851	4.064	0.956	121.936
NAT	1	1724	126.660	50.191	6.925	0.568	256.451
NAT	1	1725	318.657	30.709	3.357	0.571	3.782
NAT	1	1726	253.538	89.888	7.223	0.790	299.159
NAT	1	1727	50.735	89.908	5.373	0.292	48.428
NAT	1	1728	195.609	70.119	3.508	0.189	202.056
NAT	1	1729	26.443	83.737	28.038	0.832	90.562
NAT	1	1730	271.003	56.147	7.959	0.470	268.923
NAT	1	1731	269.095	55.457	7.781	0.293	270.163
NAT	1	1732	264.868	60.543	21.772	0.400	281.664
NAT	1	1733	99.563	73.529	27.325	0.573	173.774
NAT	1	1734	180.508	31.933	7.031	0.145	180.708
NAT	1	1735	241.844	55.556	9.657	0.574	265.498
NAT	1	1736	220.842	32.599	5.759	0.231	177.055
NAT	1	1737	330.506	39.610	3.156	0.174	325.745
NAT	1	1738	268.019	89.744	6.862	0.600	231.585
NAT	1	1739	217.551	86.979	12.446	0.631	3.488
NAT	1	1740	243.980	50.212	4.079	0.198	239.394
NAT	1	1741	256.538	73.979	10.618	0.193	94.878
NAT	1	1742	317.271	44.845	3.239	0.681	328.716
NAT	1	1743	150.521	59.096	23.242	0.320	321.396
NAT	1	1744	10.944	33.453	5.155	0.025	342.916
NAT	1	1745	317.447	70.709	15.582	0.668	336.974
NAT	1	1746	93.360	78.023	9.781	0.001	91.984
NAT	1	1747	35.525	89.002	24.653	0.547	86.131
NAT	1	1748	77.460	83.356	18.026	0.783	96.080
NAT	1	1749	8.520	55.089	3.493	0.053	5.585
NAT	1	1750	322.427	89.361	7.322	0.677	101.478
NAT	1	1751	184.848	69.445	3.037	0.039	180.668
NAT	1	1752	188.709	45.098	5.966	0.033	182.210
NAT	1	1753	150.519	85.918	13.790	0.490	3.225
NAT	1	1754	239.591	34.769	7.613	0.425	322.642
NAT	1	1755	241.461	84.019	17.469	0.725	93.684
NAT	1	1756	65.567	83.220	12.288	0.405	80.928
NAT	1	1757	105.554	85.472	16.965	0.027	88.715
NAT	1	1758	82.401	86.077	23.829	0.027	84.536
NAT	1	1759	154.281	89.538	17.426	0.761	355.708
NAT	1	1760	172.503	87.291	17.989	0.600	151.865
NAT	1	1761	158.465	45.803	10.538	0.085	66.606
NAT	1	1762	186.342	46.609	4.499	0.591	248.364
NAT	1	1763	228.308	89.370	5.084	0.932	179.354
NAT	1	1764	208.663	42.224	6.488	0.072	188.800
NAT	1	1765	118.843	88.585	8.431	0.593	176.811
NAT	1	1766	118.418	71.134	15.557	0.717	81.315
NAT	1	1767	57.547	80.106	4.120	0.501	67.161
NAT	1	1768	223.241	77.347	24.057	0.607	3.024
NAT	1	1769	89.691	83.890	14.949	0.023	70.916
NAT	1	1770	179.982	86.612	4.585	0.565	190.524
NAT	1	1771	75.494	84.633	19.582	0.052	110.023
NAT	1	1772	9.207	78.936	5.344	0.470	0.807
NAT	1	1773	113.278	84.844	16.218	0.061	91.940
NAT	1	1774	337.729	89.588	12.530	0.256	341.204
NAT	1	1775	210.572	70.563	7.311	0.570	21.282
NAT	1	1776	74.397	89.431	13.824	0.844	61.294
NAT	1	1777	340.355	66.977	11.755	0.039	345.912
NAT	1	1778	302.496	43.444	3.331	0.325	313.824
NAT	1	1779	94.815	83.724	17.517	0.014	82.460
NAT	1	1780	253.469	88.358	10.208	0.864	173.034
NAT	1	1781	102.454	81.901	20.974	0.024	96.242
NAT	1	1782	62.295	85.631	27.817	0.693	295.349
NAT	1	1783	128.921	89.844	17.722	0.696	87.286
NAT	1	1784	280.549	88.973	3.285	0.849	138.774
NAT	1	1785	100.553	79.050	10.983	0.061	97.123
NAT	1	1786	185.321	58.713	4.846	0.298	353.768
NAT	1	1787	91.876	85.661	18.421	0.008	85.479
NAT	1	1788	80.507	80.523	17.712	0.059	86.979
NAT	1	1789	59.758	46.795	8.260	0.383	267.848
NAT	1	1790	45.852	41.801	7.838	0.947	348.429
NAT	1	1791	20.771	68.725	11.758	0.702	5.176
NAT	1	1792	275.234	85.612	17.608	0.598	267.315
NAT	1	1793	171.117	36.368	13.235	0.221	179.662
NAT	1	1794	335.670	88.641	21.865	0.907	146.656
NAT	1	1795	46.865	89.118	5.680	0.810	89.679
NAT	1	1796	22.570	89.332	8.566	0.139	11.518
NAT	1	1797	259.704	89.392	6.602	0.815	253.449
NAT	1	1798	310.322	85.080	28.638	0.631	7.702
NAT	1	1799	288.169	34.539	4.428	0.639	282.680
NAT	1	1800	316.625	39.514	3.354	0.315	284.842
NAT	2	1	97.556	82.097	12.183	0.081	88.766
NAT	2	2	245.402	38.178	3.758	0.310	224.832
NAT	2	3	159.588	32.886	3.277	0.499	2.167
NAT	2	4	37.576	30.009	11.034	0.472	9.780
NAT	2	5	336.729	45.242	4.387	0.388	341.663
NAT	2	6	297.773	34.373	3.742	0.490	216.044
NAT	2	7	248.403	89.734	7.974	0.694	245.028
NAT	2	8	272.862	56.691	7.781	0.274	269.612
NAT	2	9	150.466	76.137	13.207	0.356	148.385
NAT	2	10	305.996	64.856	12.370	0.677	326.370
NAT	2	11	347.425	76.817	3.514	0.221	1.700
NAT	2	12	21.420	55.580	3.553	0.076	9.445
NAT	2	13	74.256	83.878	14.528	0.015	88.038
NAT	2	14	116.706	63.173	5.818	0.022	115.270
NAT	2	15	75.633	86.802	17.227	0.047	93.881
NAT	2	16	60.111	69.517	6.109	0.096	56.224
NAT	2	17	87.980	87.199	19.685	0.022	90.898
NAT	2	18	278.666	77.241	7.853	0.524	354.595
NAT	2	19	40.384	89.588	12.043	0.657	18.862
NAT	2	20	236.853	57.800	3.762	0.245	210.029
NAT	2	21	39.267	57.011	10.008	0.083	105.228
NAT	2	22	272.531	87.875	6.860	0.930	199.425
NAT	2	23	176.467	63.651	4.572	0.243	180.533
NAT	2	24	77.032	80.883	27.972	0.011	92.359
NAT	2	25	263.197	79.423	17.820	0.884	241.341
NAT	2	26	179.705	37.866	7.041	0.349	164.239
NAT	2	27	4.941	55.827	15.644	0.046	7.539
NAT	2	28	180.028	70.719	3.688	0.089	184.486
NAT	2	29	342.157	88.810	9.690	0.452	3.567
NAT	2	30	230.611	53.898	5.369	0.055	239.117
NAT	2	31	267.187	85.033	13.726	0.743	261.602
NAT	2	32	42.557	40.116	4.497	0.204	67.337
NAT	2	33	51.474	53.041	9.843	0.736	39.833
NAT	2	34	271.654	89.748	3.915	0.358	264.816
NAT	2	35	102.987	76.630	14.194	0.031	103.876
NAT	2	36	225.194	89.844	3.758	0.457	227.780
NAT	2	37	222.110	88.646	13.604	0.931	236.857
NAT	2	38	16.542	70.027	4.584	0.581	183.097
NAT	2	39	40.569	89.900	9.440	0.764	44.131
NAT	2	40	231.082	84.667	19.734	0.982	94.855
NAT	2	41	3.849	35.666	7.726	0.764	324.650
NAT	2	42	143.896	89.038	6.928	0.926	357.551
NAT	2	43	189.818	32.199	4.210	0.084	100.384
NAT	2	44	316.783	89.679	6.883	0.934	261.410
NAT	2	45	338.721	42.789	21.880	0.613	266.304
NAT	2	46	36.248	50.030	18.353	0.621	91.556
NAT	2	47	125.911	68.831	5.680	0.116	117.728
NAT	2	48	336.069	44.844	21.880	0.591	264.666
NAT	2	49	75.498	75.850	6.458	0.121	85.619
NAT	2	50	311.166	48.914	9.715	0.568	89.778
NAT	2	51	350.740	77.983	3.367	0.324	7.698
NAT	2	52	234.840	50.665	15.111	0.736	188.752
NAT	2	53	62.909	80.440	11.325	0.374	75.406
NAT	2	54	249.167	89.112	4.229	0.782	332.966
NAT	2	55	169.567	51.557	7.330	0.036	167.476
NAT	2	56	318.955	88.111	9.683	0.621	317.298
NAT	2	57	18.877	38.779	7.390	0.154	62.769
NAT	2	58	129.804	63.431	9.936	0.408	95.060
NAT	2	59	269.701	88.100	12.620	0.896	305.171
NAT	2	60	13.642	73.094	11.252	0.392	20.346
NAT	2	61	279.698	38.969	3.268	0.416	275.439
NAT	2	62	358.381	40.736	21.610	0.003	352.753
NAT	2	63	50.362	51.617	24.909	0.537	300.248
NAT	2	64	320.825	73.173	7.747	0.516	323.183
NAT	2	65	158.772	68.526	11.859	0.732	345.097
NAT	2	66	269.931	68.391	3.925	0.750	83.843
NAT	2	67	65.446	30.335	3.335	0.829	84.248
NAT	2	68	327.262	47.626	4.427	0.326	339.138
NAT	2	69	115.105	80.892	12.230	0.591	90.558
NAT	2	70	36.145	89.164	4.215	0.905	61.384
NAT	2	71	1.471	57.629	4.598	0.086	14.730
NAT	2	72	66.652	87.746	10.166	0.772	60.918
NAT	2	73	152.357	48.640	9.023	0.917	87.905
NAT	2	74	283.133	89.798	10.531	0.690	351.450
NAT	2	75	173.095	83.173	21.357	0.769	98.322
NAT	2	76	207.898	83.962	4.043	0.539	181.826
NAT	2	77	78.732	85.276	13.060	0.016	80.284
NAT	2	78	186.200	32.588	3.508	0.059	184.153
NAT	2	79	39.600	66.308	7.659	0.987	356.284
NAT	2	80	10.918	51.006	3.687	0.551	329.113
NAT	2	81	148.174	80.972	11.779	0.295	85.791
NAT	2	82	267.318	36.832	9.119	0.077	288.519
NAT	2	83	306.414	82.243	7.223	0.699	252.866
NAT	2	84	122.018	59.474	4.467	0.322	280.481
NAT	2	85	49.607	52.719	5.265	0.132	53.512
NAT	2	86	219.178	41.059	4.089	0.264	246.481
NAT	2	87	1.999	71.294	4.430	0.278	13.983
NAT	2	88	32.642	61.252	3.492	0.306	18.480
NAT	2	89	215.473	53.505	15.098	0.286	270.522
NAT	2	90	161.327	79.895	18.805	0.600	56.913
NAT	2	91	356.446	52.530	14.125	0.106	172.335
NAT	2	92	114.073	53.567	11.774	0.508	336.216
NAT	2	93	336.565	39.880	24.743	0.465	67.221
NAT	2	94	343.983	50.257	11.617	0.231	342.050
NAT	2	95	252.528	30.560	3.934	0.855	76.845
NAT	2	96	9.626	43.759	3.604	0.263	4.220
NAT	2	97	166.793	85.509	19.950	0.433	175.878
NAT	2	98	49.752	82.209	5.940	0.074	62.855
NAT	2	99	210.377	79.924	23.865	0.801	91.612
NAT	2	100	102.190	82.984	12.313	0.058	102.308
NAT	2	101	132.888	86.397	13.741	0.923	23.540
NAT	2	102	91.874	82.507	13.708	0.594	84.410
NAT	2	103	37.656	83.741	7.680	0.667	347.815
NAT	2	104	208.528	68.244	6.681	0.607	241.018
NAT	2	105	264.929	73.830	4.177	0.642	267.369
NAT	2	106	207.807	30.679	5.709	0.224	191.311
NAT	2	107	359.834	67.740	4.424	0.125	11.461
NAT	2	108	25.226	89.425	5.392	0.933	271.694
NAT	2	109	340.927	52.518	15.098	0.459	6.505
NAT	2	110	72.583	32.398	3.690	0.673	342.082
NAT	2	111	315.988	83.096	22.066	0.765	89.793
NAT	2	112	4.137	89.937	3.613	0.363	5.098
NAT	2	113	238.516	50.655	7.354	0.415	167.934
NAT	2	114	304.620	88.884	28.220	0.985	351.413
NAT	2	115	24.099	70.755	4.732	0.933	91.225
NAT	2	116	279.998	88.589	11.956	0.893	303.047
NAT	2	117	40.490	81.660	13.700	0.807	160.480
NAT	2	118	3.300	46.138	10.631	0.315	350.497
NAT	2	119	116.567	70.423	11.185	0.059	83.243
NAT	2	120	216.305	40.339	7.048	0.352	93.162
NAT	2	121	207.583	49.183	4.242	0.034	206.740
NAT	2	122	43.919	48.269	4.624	0.052	15.127
NAT	2	123	184.571	79.777	3.873	0.137	183.048
NAT	2	124	346.956	43.262	4.520	0.033	347.128
NAT	2	125	165.530	41.015	7.955	0.862	88.925
NAT	2	126	149.762	66.630	18.066	0.549	87.571
NAT	2	127	137.262	63.643	7.142	0.266	110.843
NAT	2	128	133.712	89.771	7.457	0.367	128.336
NAT	2	129	133.449	57.999	3.657	0.072	148.995
NAT	2	130	65.441	43.228	3.437	0.496	86.999
NAT	2	131	317.445	89.005	6.773	0.718	287.289
NAT	2	132	352.960	51.487	6.208	0.298	327.614
NAT	2	133	136.142	82.255	17.907	0.202	93.021
NAT	2	134	333.889	39.454	4.404	0.587	344.974
NAT	2	135	168.969	31.383	4.097	0.352	349.799
NAT	2	136	205.761	36.155	4.421	0.505	94.220
NAT	2	137	221.326	41.162	4.262	0.135	226.712
NAT	2	138	253.240	83.306	7.622	0.888	358.241
NAT	2	139	23.231	89.925	3.741	0.418	52.279
NAT	2	140	102.069	75.591	10.973	0.077	91.198
NAT	2	141	295.444	50.452	10.956	0.596	332.848
NAT	2	142	61.840	46.205	12.408	0.807	60.555
NAT	2	143	263.148	87.033	4.177	0.641	266.259
NAT	2	144	165.678	89.881	3.849	0.367	180.198
NAT	2	145	82.306	80.087	14.121	0.127	105.212
NAT	2	146	306.936	89.732	10.513	0.893	156.599
NAT	2	147	30.613	88.741	12.270	0.979	294.265
NAT	2	148	96.508	43.120	3.729	0.578	35.726
NAT	2	149	207.165	34.494	4.468	0.635	349.141
NAT	2	150	113.329	89.909	8.213	0.520	97.482
NAT	2	151	239.931	89.783	6.610	0.151	251.373
NAT	2	152	210.041	76.650	6.991	0.310	21.059
NAT	2	153	249.542	89.826	6.988	0.793	267.087
NAT	2	154	163.717	78.364	7.702	0.326	308.988
NAT	2	155	103.960	67.488	10.139	0.085	89.018
NAT	2	156	174.554	65.624	4.577	0.030	182.099
NAT	2	157	320.529	57.946	14.684	0.895	2.355
NAT	2	158	290.250	57.958	4.992	0.659	265.692
NAT	2	159	250.750	60.607	4.552	0.208	261.618
NAT	2	160	286.654	89.601	5.426	0.217	278.199
NAT	2	161	85.759	86.934	23.506	0.004	85.697
NAT	2	162	167.438	50.127	6.151	0.923	263.149
NAT	2	163	124.877	87.106	9.282	0.680	177.541
NAT	2	164	145.991	43.107	14.698	0.295	92.523
NAT	2	165	219.912	88.889	5.970	0.380	228.450
NAT	2	166	329.818	89.535	17.401	0.521	297.648
NAT	2	167	237.411	87.836	25.227	0.617	257.198
NAT	2	168	284.965	39.335	4.389	0.716	343.114
NAT	2	169	346.376	32.069	18.743	0.619	12.412
NAT	2	170	165.184	88.016	5.737	0.352	116.584
NAT	2	171	250.415	59.006	4.689	0.087	258.256
NAT	2	172	71.187	79.383	11.079	0.146	83.336
NAT	2	173	247.817	89.837	4.264	0.364	265.674
NAT	2	174	116.319	80.251	8.057	0.453	88.491
NAT	2	175	94.007	85.303	21.733	0.003	92.355
NAT	2	176	0.744	56.571	19.882	0.268	357.125
NAT	2	177	180.731	78.534	3.897	0.054	178.804
NAT	2	178	254.057	89.689	4.590	0.700	203.987
NAT	2	179	167.936	86.010	12.112	0.407	93.892
NAT	2	180	131.365	73.697	11.020	0.613	104.068
NAT	2	181	357.861	53.302	3.002	0.082	1.198
NAT	2	182	32.748	86.179	7.067	0.565	202.098
NAT	2	183	207.428	70.994	6.981	0.296	17.841
NAT	2	184	145.422	85.016	12.432	0.170	176.811
NAT	2	185	153.947	35.662	5.799	0.267	175.722
NAT	2	186	152.066	64.854	4.575	0.018	151.178
NAT	2	187	121.157	78.866	2.724	0.819	81.949
NAT	2	188	92.829	87.746	26.870	0.006	91.802
NAT	2	189	239.507	43.426	10.665	0.713	85.360
NAT	2	190	133.641	87.949	17.551	0.255	89.404
NAT	2	191	355.168	67.591	11.385	0.518	31.378
NAT	2	192	173.675	63.936	3.484	0.655	106.129
NAT	2	193	13.607	34.104	16.473	0.051	18.198
NAT	2	194	31.142	67.727	7.098	0.669	174.853
NAT	2	195	295.199	41.668	17.348	0.346	309.873
NAT	2	196	294.069	86.475	16.733	0.954	138.689
NAT	2	197	77.035	80.823	13.383	0.054	99.014
NAT	2	198	23.170	87.678	6.552	0.531	189.223
NAT	2	199	161.845	89.878	3.197	0.427	183.531
[truncated: 1,601 more rows]
