# Supplementary material for: The lawful imprecision of human surface tilt estimation in natural scenes
Source: eLife. 2018 Jan 31;7:e31448. doi: 10.7554/eLife.31448 (PMC5844693; doi:10.7554/eLife.31448)
Supplement: Source data 2. [file elife-31448-data2.txt]

stmType	subjNum	winSize	trialID	PTiltSDeg	PSlantDeg	PDist	PTiltVarU	RTiltSDeg
NAT	1	1	1	97.556	82.097	12.183	0.081	83.191
NAT	1	1	2	245.402	38.178	3.758	0.310	231.574
NAT	1	1	3	159.588	32.886	3.277	0.499	181.698
NAT	1	1	4	37.576	30.009	11.034	0.472	12.514
NAT	1	1	5	336.729	45.242	4.387	0.388	351.207
NAT	1	1	6	297.773	34.373	3.742	0.490	40.250
NAT	1	1	7	248.403	89.734	7.974	0.694	92.224
NAT	1	1	8	272.862	56.691	7.781	0.274	94.876
NAT	1	1	9	150.466	76.137	13.207	0.356	340.926
NAT	1	1	10	305.996	64.856	12.370	0.677	328.328
NAT	1	1	11	347.425	76.817	3.514	0.221	358.707
NAT	1	1	12	21.420	55.580	3.553	0.076	16.092
NAT	1	1	13	74.256	83.878	14.528	0.015	80.708
NAT	1	1	14	116.706	63.173	5.818	0.022	140.183
NAT	1	1	15	75.633	86.802	17.227	0.047	85.569
NAT	1	1	16	60.111	69.517	6.109	0.096	53.922
NAT	1	1	17	87.980	87.199	19.685	0.022	60.475
NAT	1	1	18	278.666	77.241	7.853	0.524	351.270
NAT	1	1	19	40.384	89.588	12.043	0.657	4.888
NAT	1	1	20	236.853	57.800	3.762	0.245	206.324
NAT	1	1	21	39.267	57.011	10.008	0.083	196.252
NAT	1	1	22	272.531	87.875	6.860	0.930	22.795
NAT	1	1	23	176.467	63.651	4.572	0.243	355.610
NAT	1	1	24	77.032	80.883	27.972	0.011	268.565
NAT	1	1	25	263.197	79.423	17.820	0.884	203.514
NAT	1	1	26	179.705	37.866	7.041	0.349	341.798
NAT	1	1	27	4.941	55.827	15.644	0.046	180.589
NAT	1	1	28	180.028	70.719	3.688	0.089	192.149
NAT	1	1	29	342.157	88.810	9.690	0.452	2.928
NAT	1	1	30	230.611	53.898	5.369	0.055	232.140
NAT	1	1	31	267.187	85.033	13.726	0.743	81.581
NAT	1	1	32	42.557	40.116	4.497	0.204	169.356
NAT	1	1	33	51.474	53.041	9.843	0.736	126.409
NAT	1	1	34	271.654	89.748	3.915	0.358	85.419
NAT	1	1	35	102.987	76.630	14.194	0.031	89.974
NAT	1	1	36	225.194	89.844	3.758	0.457	222.979
NAT	1	1	37	222.110	88.646	13.604	0.931	279.940
NAT	1	1	38	16.542	70.027	4.584	0.581	183.529
NAT	1	1	39	40.569	89.900	9.440	0.764	1.916
NAT	1	1	40	231.082	84.667	19.734	0.982	85.885
NAT	1	1	41	3.849	35.666	7.726	0.764	327.699
NAT	1	1	42	143.896	89.038	6.928	0.926	94.053
NAT	1	1	43	189.818	32.199	4.210	0.084	13.701
NAT	1	1	44	316.783	89.679	6.883	0.934	177.097
NAT	1	1	45	338.721	42.789	21.880	0.613	88.236
NAT	1	1	46	36.248	50.030	18.353	0.621	92.807
NAT	1	1	47	125.911	68.831	5.680	0.116	56.319
NAT	1	1	48	336.069	44.844	21.880	0.591	88.227
NAT	1	1	49	75.498	75.850	6.458	0.121	88.335
NAT	1	1	50	311.166	48.914	9.715	0.568	358.440
NAT	1	1	51	350.740	77.983	3.367	0.324	353.413
NAT	1	1	52	234.840	50.665	15.111	0.736	180.577
NAT	1	1	53	62.909	80.440	11.325	0.374	0.289
NAT	1	1	54	249.167	89.112	4.229	0.782	341.152
NAT	1	1	55	169.567	51.557	7.330	0.036	344.319
NAT	1	1	56	318.955	88.111	9.683	0.621	3.614
NAT	1	1	57	18.877	38.779	7.390	0.154	334.842
NAT	1	1	58	129.804	63.431	9.936	0.408	96.068
NAT	1	1	59	269.701	88.100	12.620	0.896	318.057
NAT	1	1	60	13.642	73.094	11.252	0.392	175.577
NAT	1	1	61	279.698	38.969	3.268	0.416	2.988
NAT	1	1	62	358.381	40.736	21.610	0.003	355.101
NAT	1	1	63	50.362	51.617	24.909	0.537	86.484
NAT	1	1	64	320.825	73.173	7.747	0.516	329.562
NAT	1	1	65	158.772	68.526	11.859	0.732	349.341
NAT	1	1	66	269.931	68.391	3.925	0.750	259.500
NAT	1	1	67	65.446	30.335	3.335	0.829	197.963
NAT	1	1	68	327.262	47.626	4.427	0.326	342.397
NAT	1	1	69	115.105	80.892	12.230	0.591	33.649
NAT	1	1	70	36.145	89.164	4.215	0.905	47.428
NAT	1	1	71	1.471	57.629	4.598	0.086	16.410
NAT	1	1	72	66.652	87.746	10.166	0.772	92.719
NAT	1	1	73	152.357	48.640	9.023	0.917	176.866
NAT	1	1	74	283.133	89.798	10.531	0.690	14.347
NAT	1	1	75	173.095	83.173	21.357	0.769	116.685
NAT	1	1	76	207.898	83.962	4.043	0.539	185.040
NAT	1	1	77	78.732	85.276	13.060	0.016	88.642
NAT	1	1	78	186.200	32.588	3.508	0.059	2.700
NAT	1	1	79	39.600	66.308	7.659	0.987	358.401
NAT	1	1	80	10.918	51.006	3.687	0.551	157.357
NAT	1	1	81	148.174	80.972	11.779	0.295	71.716
NAT	1	1	82	267.318	36.832	9.119	0.077	95.633
NAT	1	1	83	306.414	82.243	7.223	0.699	88.844
NAT	1	1	84	122.018	59.474	4.467	0.322	105.716
NAT	1	1	85	49.607	52.719	5.265	0.132	54.720
NAT	1	1	86	219.178	41.059	4.089	0.264	35.154
NAT	1	1	87	1.999	71.294	4.430	0.278	7.621
NAT	1	1	88	32.642	61.252	3.492	0.306	5.242
NAT	1	1	89	215.473	53.505	15.098	0.286	89.833
NAT	1	1	90	161.327	79.895	18.805	0.600	0.256
NAT	1	1	91	356.446	52.530	14.125	0.106	353.580
NAT	1	1	92	114.073	53.567	11.774	0.508	76.590
NAT	1	1	93	336.565	39.880	24.743	0.465	174.231
NAT	1	1	94	343.983	50.257	11.617	0.231	342.536
NAT	1	1	95	252.528	30.560	3.934	0.855	91.659
NAT	1	1	96	9.626	43.759	3.604	0.263	184.860
NAT	1	1	97	166.793	85.509	19.950	0.433	33.404
NAT	1	1	98	49.752	82.209	5.940	0.074	54.151
NAT	1	1	99	210.377	79.924	23.865	0.801	32.332
NAT	1	1	100	102.190	82.984	12.313	0.058	62.160
NAT	1	1	101	132.888	86.397	13.741	0.923	327.311
NAT	1	1	102	91.874	82.507	13.708	0.594	88.781
NAT	1	1	103	37.656	83.741	7.680	0.667	192.997
NAT	1	1	104	208.528	68.244	6.681	0.607	197.679
NAT	1	1	105	264.929	73.830	4.177	0.642	267.230
NAT	1	1	106	207.807	30.679	5.709	0.224	187.400
NAT	1	1	107	359.834	67.740	4.424	0.125	194.078
NAT	1	1	108	25.226	89.425	5.392	0.933	97.904
NAT	1	1	109	340.927	52.518	15.098	0.459	2.439
NAT	1	1	110	72.583	32.398	3.690	0.673	21.046
NAT	1	1	111	315.988	83.096	22.066	0.765	91.819
NAT	1	1	112	4.137	89.937	3.613	0.363	11.547
NAT	1	1	113	238.516	50.655	7.354	0.415	345.754
NAT	1	1	114	304.620	88.884	28.220	0.985	24.867
NAT	1	1	115	24.099	70.755	4.732	0.933	70.354
NAT	1	1	116	279.998	88.589	11.956	0.893	305.179
NAT	1	1	117	40.490	81.660	13.700	0.807	96.066
NAT	1	1	118	3.300	46.138	10.631	0.315	330.043
NAT	1	1	119	116.567	70.423	11.185	0.059	90.336
NAT	1	1	120	216.305	40.339	7.048	0.352	23.624
NAT	1	1	121	207.583	49.183	4.242	0.034	56.426
NAT	1	1	122	43.919	48.269	4.624	0.052	15.543
NAT	1	1	123	184.571	79.777	3.873	0.137	178.912
NAT	1	1	124	346.956	43.262	4.520	0.033	23.703
NAT	1	1	125	165.530	41.015	7.955	0.862	115.965
NAT	1	1	126	149.762	66.630	18.066	0.549	88.153
NAT	1	1	127	137.262	63.643	7.142	0.266	47.020
NAT	1	1	128	133.712	89.771	7.457	0.367	131.751
NAT	1	1	129	133.449	57.999	3.657	0.072	134.571
NAT	1	1	130	65.441	43.228	3.437	0.496	148.508
NAT	1	1	131	317.445	89.005	6.773	0.718	256.231
NAT	1	1	132	352.960	51.487	6.208	0.298	54.820
NAT	1	1	133	136.142	82.255	17.907	0.202	93.660
NAT	1	1	134	333.889	39.454	4.404	0.587	350.950
NAT	1	1	135	168.969	31.383	4.097	0.352	350.517
NAT	1	1	136	205.761	36.155	4.421	0.505	197.769
NAT	1	1	137	221.326	41.162	4.262	0.135	317.226
NAT	1	1	138	253.240	83.306	7.622	0.888	145.938
NAT	1	1	139	23.231	89.925	3.741	0.418	114.648
NAT	1	1	140	102.069	75.591	10.973	0.077	90.472
NAT	1	1	141	295.444	50.452	10.956	0.596	130.541
NAT	1	1	142	61.840	46.205	12.408	0.807	87.055
NAT	1	1	143	263.148	87.033	4.177	0.641	83.840
NAT	1	1	144	165.678	89.881	3.849	0.367	182.519
NAT	1	1	145	82.306	80.087	14.121	0.127	90.969
NAT	1	1	146	306.936	89.732	10.513	0.893	20.995
NAT	1	1	147	30.613	88.741	12.270	0.979	314.066
NAT	1	1	148	96.508	43.120	3.729	0.578	140.979
NAT	1	1	149	207.165	34.494	4.468	0.635	182.286
NAT	1	1	150	113.329	89.909	8.213	0.520	89.021
NAT	1	1	151	239.931	89.783	6.610	0.151	251.060
NAT	1	1	152	210.041	76.650	6.991	0.310	21.747
NAT	1	1	153	249.542	89.826	6.988	0.793	267.483
NAT	1	1	154	163.717	78.364	7.702	0.326	166.474
NAT	1	1	155	103.960	67.488	10.139	0.085	114.222
NAT	1	1	156	174.554	65.624	4.577	0.030	180.426
NAT	1	1	157	320.529	57.946	14.684	0.895	1.242
NAT	1	1	158	290.250	57.958	4.992	0.659	90.438
NAT	1	1	159	250.750	60.607	4.552	0.208	207.660
NAT	1	1	160	286.654	89.601	5.426	0.217	259.307
NAT	1	1	161	85.759	86.934	23.506	0.004	0.864
NAT	1	1	162	167.438	50.127	6.151	0.923	264.449
NAT	1	1	163	124.877	87.106	9.282	0.680	113.937
NAT	1	1	164	145.991	43.107	14.698	0.295	179.563
NAT	1	1	165	219.912	88.889	5.970	0.380	217.705
NAT	1	1	166	329.818	89.535	17.401	0.521	308.181
NAT	1	1	167	237.411	87.836	25.227	0.617	359.684
NAT	1	1	168	284.965	39.335	4.389	0.716	356.450
NAT	1	1	169	346.376	32.069	18.743	0.619	30.145
NAT	1	1	170	165.184	88.016	5.737	0.352	136.684
NAT	1	1	171	250.415	59.006	4.689	0.087	88.013
NAT	1	1	172	71.187	79.383	11.079	0.146	356.463
NAT	1	1	173	247.817	89.837	4.264	0.364	87.523
NAT	1	1	174	116.319	80.251	8.057	0.453	88.815
NAT	1	1	175	94.007	85.303	21.733	0.003	168.084
NAT	1	1	176	0.744	56.571	19.882	0.268	0.944
NAT	1	1	177	180.731	78.534	3.897	0.054	178.202
NAT	1	1	178	254.057	89.689	4.590	0.700	1.322
NAT	1	1	179	167.936	86.010	12.112	0.407	0.314
NAT	1	1	180	131.365	73.697	11.020	0.613	303.766
NAT	1	1	181	357.861	53.302	3.002	0.082	11.634
NAT	1	1	182	32.748	86.179	7.067	0.565	196.443
NAT	1	1	183	207.428	70.994	6.981	0.296	22.099
NAT	1	1	184	145.422	85.016	12.432	0.170	22.578
NAT	1	1	185	153.947	35.662	5.799	0.267	14.641
NAT	1	1	186	152.066	64.854	4.575	0.018	150.893
NAT	1	1	187	121.157	78.866	2.724	0.819	85.087
NAT	1	1	188	92.829	87.746	26.870	0.006	359.657
NAT	1	1	189	239.507	43.426	10.665	0.713	272.328
NAT	1	1	190	133.641	87.949	17.551	0.255	9.251
NAT	1	1	191	355.168	67.591	11.385	0.518	119.990
NAT	1	1	192	173.675	63.936	3.484	0.655	342.194
NAT	1	1	193	13.607	34.104	16.473	0.051	0.105
NAT	1	1	194	31.142	67.727	7.098	0.669	185.675
NAT	1	1	195	295.199	41.668	17.348	0.346	302.591
NAT	1	1	196	294.069	86.475	16.733	0.954	145.338
NAT	1	1	197	77.035	80.823	13.383	0.054	87.199
NAT	1	1	198	23.170	87.678	6.552	0.531	125.708
NAT	1	1	199	161.845	89.878	3.197	0.427	169.490
NAT	1	1	200	303.386	80.806	17.712	0.614	18.884
NAT	1	1	201	31.008	86.342	6.856	0.265	30.021
NAT	1	1	202	140.948	57.608	7.252	0.405	317.546
NAT	1	1	203	272.536	89.925	3.949	0.739	100.202
NAT	1	1	204	78.611	84.423	15.946	0.048	92.136
NAT	1	1	205	334.549	84.965	11.787	0.775	89.738
NAT	1	1	206	351.595	49.931	24.681	0.245	0.367
NAT	1	1	207	8.468	62.222	4.429	0.017	5.220
NAT	1	1	208	355.525	41.840	21.792	0.044	350.642
NAT	1	1	209	246.290	57.906	4.658	0.090	181.238
NAT	1	1	210	8.940	43.103	24.504	0.006	181.423
NAT	1	1	211	273.358	85.659	9.696	0.632	93.876
NAT	1	1	212	235.934	75.825	16.184	0.894	88.037
NAT	1	1	213	262.968	89.738	6.427	0.417	90.112
NAT	1	1	214	102.445	86.595	18.000	0.482	183.432
NAT	1	1	215	129.484	62.515	14.541	0.695	8.523
NAT	1	1	216	254.725	87.962	10.480	0.849	9.325
NAT	1	1	217	244.690	88.170	10.336	0.712	97.009
NAT	1	1	218	326.807	37.083	7.702	0.141	2.998
NAT	1	1	219	270.791	32.910	18.904	0.486	357.169
NAT	1	1	220	65.060	35.493	8.103	0.399	179.612
NAT	1	1	221	115.409	81.260	10.664	0.405	58.199
NAT	1	1	222	9.610	89.864	3.406	0.581	185.117
NAT	1	1	223	46.434	89.676	18.840	0.790	13.125
NAT	1	1	224	237.776	89.476	19.013	0.964	183.891
NAT	1	1	225	112.680	59.060	9.537	0.218	270.413
NAT	1	1	226	46.343	35.193	8.682	0.607	47.021
NAT	1	1	227	80.450	72.053	5.145	0.646	262.584
NAT	1	1	228	131.937	50.995	8.019	0.761	183.885
NAT	1	1	229	283.692	75.609	24.894	0.867	6.320
NAT	1	1	230	15.531	83.281	9.628	0.748	161.796
NAT	1	1	231	41.414	88.666	6.434	0.686	50.468
NAT	1	1	232	146.756	67.519	4.252	0.341	331.700
NAT	1	1	233	228.454	31.936	3.220	0.729	182.244
NAT	1	1	234	3.862	73.098	7.800	0.332	1.066
NAT	1	1	235	228.240	88.975	7.853	0.741	131.379
NAT	1	1	236	3.738	41.965	11.889	0.004	91.379
NAT	1	1	237	92.630	88.972	4.091	0.689	91.859
NAT	1	1	238	104.975	84.416	22.536	0.252	96.374
NAT	1	1	239	136.033	36.644	4.720	0.353	102.726
NAT	1	1	240	23.837	35.012	3.768	0.278	339.603
NAT	1	1	241	338.910	36.277	3.216	0.567	210.296
NAT	1	1	242	358.342	62.440	14.198	0.082	356.322
NAT	1	1	243	185.799	48.636	10.464	0.116	179.346
NAT	1	1	244	94.514	79.764	11.872	0.033	89.428
NAT	1	1	245	133.769	84.279	27.148	0.962	147.682
NAT	1	1	246	59.739	89.709	13.445	0.764	333.789
NAT	1	1	247	257.569	62.261	10.312	0.845	76.278
NAT	1	1	248	283.781	89.690	2.867	0.835	86.452
NAT	1	1	249	32.824	50.298	9.967	0.414	181.098
NAT	1	1	250	13.278	89.843	10.107	0.648	108.509
NAT	1	1	251	338.375	81.888	14.206	0.646	226.891
NAT	1	1	252	2.833	58.340	11.425	0.693	34.637
NAT	1	1	253	239.846	88.646	12.845	0.621	3.791
NAT	1	1	254	263.638	42.253	5.043	0.475	48.288
NAT	1	1	255	308.582	44.935	4.475	0.724	350.218
NAT	1	1	256	11.092	44.825	3.469	0.124	3.813
NAT	1	1	257	1.846	37.083	16.616	0.004	181.861
NAT	1	1	258	342.733	35.643	5.004	0.028	90.459
NAT	1	1	259	6.737	37.555	24.572	0.117	345.065
NAT	1	1	260	281.170	89.668	6.426	0.453	87.674
NAT	1	1	261	163.946	85.407	15.695	0.177	80.017
NAT	1	1	262	184.260	50.641	4.258	0.045	0.776
NAT	1	1	263	192.897	33.189	5.953	0.121	177.338
NAT	1	1	264	127.705	39.740	3.538	0.619	158.621
NAT	1	1	265	276.698	78.090	11.837	0.853	88.228
NAT	1	1	266	99.270	84.855	16.927	0.033	110.619
NAT	1	1	267	78.641	81.162	12.351	0.042	127.767
NAT	1	1	268	34.723	82.605	26.854	0.970	38.964
NAT	1	1	269	87.609	62.736	6.557	0.002	91.868
NAT	1	1	270	23.084	87.491	15.342	0.769	58.802
NAT	1	1	271	66.663	89.764	15.995	0.834	174.708
NAT	1	1	272	27.055	54.357	6.680	0.290	90.563
NAT	1	1	273	241.503	87.958	10.472	0.489	342.408
NAT	1	1	274	49.830	76.499	24.677	0.668	284.192
NAT	1	1	275	293.172	53.135	16.216	0.777	176.537
NAT	1	1	276	178.422	70.034	8.011	0.956	337.364
NAT	1	1	277	290.810	71.331	13.672	0.777	357.944
NAT	1	1	278	8.259	57.425	3.542	0.051	9.834
NAT	1	1	279	147.011	89.889	7.678	0.614	348.469
NAT	1	1	280	166.538	89.391	7.226	0.663	10.290
NAT	1	1	281	66.378	52.398	23.430	0.780	87.281
NAT	1	1	282	132.361	82.297	12.854	0.461	88.928
NAT	1	1	283	168.382	89.817	12.608	0.042	168.572
NAT	1	1	284	40.072	68.374	10.694	0.483	270.030
NAT	1	1	285	7.784	69.341	11.671	0.428	69.779
NAT	1	1	286	226.077	30.926	3.613	0.102	187.412
NAT	1	1	287	15.426	82.314	25.521	0.759	18.642
NAT	1	1	288	190.925	68.984	4.295	0.016	183.766
NAT	1	1	289	196.589	89.750	19.259	0.831	184.170
NAT	1	1	290	359.044	64.686	3.461	0.872	345.298
NAT	1	1	291	305.981	82.745	15.869	0.827	98.658
NAT	1	1	292	7.288	41.577	11.848	0.003	110.794
NAT	1	1	293	267.485	82.650	24.602	0.464	66.101
NAT	1	1	294	188.514	38.914	4.363	0.799	344.096
NAT	1	1	295	155.841	88.292	15.148	0.716	159.537
NAT	1	1	296	185.652	59.338	5.748	0.254	182.481
NAT	1	1	297	15.537	31.766	9.781	0.663	356.116
NAT	1	1	298	197.214	53.712	3.487	0.032	10.434
NAT	1	1	299	264.614	89.172	10.699	0.421	269.786
NAT	1	1	300	152.546	89.277	6.855	0.925	355.301
NAT	1	1	301	16.973	52.064	4.333	0.031	18.274
NAT	1	1	302	76.426	70.642	7.723	0.357	359.222
NAT	1	1	303	102.094	86.648	23.248	0.283	89.094
NAT	1	1	304	8.846	89.057	18.306	0.236	90.801
NAT	1	1	305	345.060	89.510	19.440	0.435	179.052
NAT	1	1	306	303.013	88.345	25.210	0.857	60.948
NAT	1	1	307	107.133	32.026	3.450	0.836	79.858
NAT	1	1	308	319.214	83.870	19.740	0.887	74.242
NAT	1	1	309	229.801	44.612	4.134	0.265	187.969
NAT	1	1	310	112.719	76.336	11.471	0.083	73.809
NAT	1	1	311	88.124	81.498	15.383	0.005	87.416
NAT	1	1	312	65.831	69.905	10.785	0.496	271.281
NAT	1	1	313	254.296	88.874	15.010	0.895	348.537
NAT	1	1	314	359.891	54.059	18.406	0.002	81.619
NAT	1	1	315	325.603	47.943	8.597	0.303	357.456
NAT	1	1	316	279.887	89.066	9.858	0.789	201.875
NAT	1	1	317	42.414	36.451	3.616	0.573	335.122
NAT	1	1	318	89.235	84.517	19.061	0.018	89.106
NAT	1	1	319	102.910	83.582	10.465	0.103	41.101
NAT	1	1	320	240.318	53.560	14.362	0.927	192.280
NAT	1	1	321	221.439	85.418	11.846	0.703	160.624
NAT	1	1	322	77.924	67.941	5.872	0.031	62.328
NAT	1	1	323	262.069	76.873	6.900	0.615	313.926
NAT	1	1	324	8.311	39.637	24.590	0.006	172.396
NAT	1	1	325	28.928	61.119	19.830	0.746	89.290
NAT	1	1	326	107.281	78.981	12.219	0.821	24.580
NAT	1	1	327	97.509	81.544	15.563	0.048	94.564
NAT	1	1	328	331.971	87.861	12.031	0.751	79.363
NAT	1	1	329	187.106	61.858	3.522	0.059	195.283
NAT	1	1	330	120.452	83.799	12.052	0.195	88.009
NAT	1	1	331	37.400	89.912	9.692	0.569	6.055
NAT	1	1	332	282.930	82.541	4.679	0.662	177.939
NAT	1	1	333	317.768	34.194	3.361	0.546	355.122
NAT	1	1	334	49.004	38.239	3.532	0.514	160.429
NAT	1	1	335	96.215	76.769	18.560	0.275	97.957
NAT	1	1	336	33.021	87.314	13.862	0.661	6.859
NAT	1	1	337	91.623	64.460	6.901	0.092	172.827
NAT	1	1	338	27.937	67.570	8.029	0.824	67.389
NAT	1	1	339	202.643	55.968	4.219	0.045	207.683
NAT	1	1	340	169.048	89.689	13.272	0.427	175.099
NAT	1	1	341	203.401	88.539	4.608	0.421	11.204
NAT	1	1	342	40.843	83.711	26.748	0.745	101.298
NAT	1	1	343	348.679	36.672	3.291	0.362	359.239
NAT	1	1	344	340.817	36.481	4.289	0.069	330.440
NAT	1	1	345	190.663	31.458	4.403	0.692	341.416
NAT	1	1	346	0.568	89.841	4.895	0.566	1.691
NAT	1	1	347	172.831	57.969	5.246	0.090	192.989
NAT	1	1	348	90.155	76.403	12.568	0.020	96.656
NAT	1	1	349	195.430	42.477	3.495	0.599	25.082
NAT	1	1	350	59.195	60.086	9.477	0.258	306.474
NAT	1	1	351	289.757	88.358	15.053	0.879	318.500
NAT	1	1	352	91.949	89.012	23.239	0.222	90.974
NAT	1	1	353	292.678	32.517	7.891	0.560	83.735
NAT	1	1	354	351.129	43.163	4.813	0.128	358.875
NAT	1	1	355	351.650	68.837	13.898	0.199	100.449
NAT	1	1	356	341.148	63.015	12.086	0.289	348.479
NAT	1	1	357	113.975	59.265	5.933	0.271	317.456
NAT	1	1	358	227.254	72.140	6.763	0.569	35.979
NAT	1	1	359	92.380	79.513	10.099	0.001	71.809
NAT	1	1	360	105.975	71.047	4.737	0.387	87.921
NAT	1	1	361	180.975	63.381	26.987	0.702	343.737
NAT	1	1	362	251.904	74.764	6.518	0.932	306.986
NAT	1	1	363	317.838	47.785	3.000	0.363	351.987
NAT	1	1	364	175.931	50.415	14.819	0.084	189.640
NAT	1	1	365	108.127	76.796	10.995	0.138	287.384
NAT	1	1	366	205.204	81.184	7.053	0.403	200.745
NAT	1	1	367	189.333	41.685	3.476	0.081	12.884
NAT	1	1	368	278.677	58.007	4.607	0.805	88.353
NAT	1	1	369	168.596	36.990	7.328	0.037	166.808
NAT	1	1	370	17.851	87.631	13.578	0.917	88.931
NAT	1	1	371	58.192	88.832	6.762	0.785	76.166
NAT	1	1	372	147.015	85.172	6.158	0.896	61.617
NAT	1	1	373	146.450	53.889	7.395	0.263	318.083
NAT	1	1	374	353.962	68.515	3.176	0.039	179.602
NAT	1	1	375	195.191	88.928	4.648	0.409	182.657
NAT	1	1	376	195.617	35.085	7.852	0.516	89.608
NAT	1	1	377	303.069	38.176	9.832	0.608	346.352
NAT	1	1	378	8.669	50.288	5.253	0.428	37.387
NAT	1	1	379	302.672	32.400	17.650	0.354	269.036
NAT	1	1	380	299.015	68.939	9.787	0.196	301.345
NAT	1	1	381	268.395	89.723	8.788	0.786	186.367
NAT	1	1	382	292.930	86.063	10.899	0.395	21.755
NAT	1	1	383	268.445	37.408	3.237	0.521	42.643
NAT	1	1	384	185.136	64.318	3.051	0.064	359.182
NAT	1	1	385	200.831	51.380	4.053	0.181	202.895
NAT	1	1	386	231.639	87.618	6.701	0.649	245.292
NAT	1	1	387	208.302	44.143	9.640	0.378	1.782
NAT	1	1	388	227.053	86.831	14.413	0.864	157.742
NAT	1	1	389	102.328	79.895	12.622	0.062	106.204
NAT	1	1	390	153.922	53.986	5.906	0.340	220.442
NAT	1	1	391	97.851	89.197	7.899	0.337	162.178
NAT	1	1	392	291.065	89.690	8.324	0.890	263.478
NAT	1	1	393	35.355	73.593	25.127	0.918	179.635
NAT	1	1	394	11.716	47.798	17.741	0.779	292.176
NAT	1	1	395	179.349	53.761	27.633	0.515	2.487
NAT	1	1	396	303.711	85.366	26.189	0.877	59.893
NAT	1	1	397	0.015	84.301	27.347	0.271	181.318
NAT	1	1	398	28.638	88.007	19.536	0.914	324.437
NAT	1	1	399	113.263	58.848	10.205	0.076	95.178
NAT	1	1	400	327.515	48.705	4.538	0.031	351.183
NAT	1	1	401	12.042	78.643	28.780	0.820	350.760
NAT	1	1	402	85.375	64.609	5.697	0.006	38.196
NAT	1	1	403	22.415	34.682	3.515	0.661	6.375
NAT	1	1	404	192.892	37.839	2.940	0.272	328.375
NAT	1	1	405	337.403	56.528	4.423	0.222	338.336
NAT	1	1	406	141.243	88.947	7.261	0.845	357.502
NAT	1	1	407	95.518	86.443	29.352	0.254	159.014
NAT	1	1	408	218.462	31.316	7.016	0.392	214.165
NAT	1	1	409	145.335	89.631	20.824	0.399	354.179
NAT	1	1	410	72.056	65.880	13.799	0.275	50.715
NAT	1	1	411	86.530	84.622	20.996	0.015	84.098
NAT	1	1	412	350.013	50.226	11.503	0.254	352.444
NAT	1	1	413	166.874	46.623	4.487	0.130	58.731
NAT	1	1	414	95.954	80.937	13.820	0.025	81.599
NAT	1	1	415	10.688	33.487	16.526	0.007	353.841
NAT	1	1	416	97.462	80.768	11.514	0.601	358.142
NAT	1	1	417	180.864	76.083	12.072	0.599	21.246
NAT	1	1	418	99.303	63.780	5.397	0.255	0.252
NAT	1	1	419	346.353	80.835	15.495	0.458	179.398
NAT	1	1	420	158.413	87.700	28.803	0.198	92.656
NAT	1	1	421	258.064	88.787	6.898	0.638	359.847
NAT	1	1	422	299.769	73.520	14.890	0.711	88.199
NAT	1	1	423	326.586	89.651	3.682	0.342	333.705
NAT	1	1	424	347.181	88.359	24.900	0.639	355.377
NAT	1	1	425	328.981	87.618	10.440	0.525	137.858
NAT	1	1	426	80.637	85.267	10.245	0.279	95.757
NAT	1	1	427	11.530	38.850	24.572	0.008	167.968
NAT	1	1	428	46.607	34.740	9.436	0.694	359.000
NAT	1	1	429	279.398	89.683	10.049	0.670	67.897
NAT	1	1	430	205.990	35.614	3.949	0.618	356.648
NAT	1	1	431	85.517	76.327	23.639	0.682	114.522
NAT	1	1	432	101.510	80.758	11.560	0.490	173.143
NAT	1	1	433	81.415	85.661	14.541	0.042	91.538
NAT	1	1	434	130.806	89.238	3.912	0.580	120.924
NAT	1	1	435	0.072	78.786	20.199	0.665	203.109
NAT	1	1	436	99.508	80.554	14.744	0.063	180.136
NAT	1	1	437	279.122	78.281	8.022	0.253	270.665
NAT	1	1	438	296.193	66.451	14.695	0.802	182.456
NAT	1	1	439	194.098	89.903	9.645	0.270	181.988
NAT	1	1	440	250.464	89.162	25.947	0.799	59.916
NAT	1	1	441	282.726	38.865	7.726	0.603	330.805
NAT	1	1	442	151.971	39.364	15.267	0.301	179.389
NAT	1	1	443	26.588	89.908	4.584	0.917	3.917
NAT	1	1	444	339.838	49.105	4.572	0.017	155.015
NAT	1	1	445	17.846	47.089	7.842	0.785	183.163
NAT	1	1	446	97.512	80.993	10.874	0.111	69.349
NAT	1	1	447	139.091	52.628	14.704	0.308	41.527
NAT	1	1	448	38.883	68.417	6.918	0.827	148.170
NAT	1	1	449	58.719	82.617	19.446	0.066	86.633
NAT	1	1	450	12.638	83.838	5.177	0.781	36.411
NAT	1	1	451	49.182	48.222	17.809	0.872	359.252
NAT	1	1	452	81.504	82.802	14.664	0.009	89.059
NAT	1	1	453	25.333	87.047	16.569	0.402	355.759
NAT	1	1	454	132.689	40.448	7.744	0.606	2.298
NAT	1	1	455	58.713	89.771	6.396	0.181	61.836
NAT	1	1	456	284.793	54.002	3.343	0.643	8.543
NAT	1	1	457	128.034	89.754	5.678	0.838	117.569
NAT	1	1	458	81.777	75.727	6.661	0.359	91.012
NAT	1	1	459	131.685	52.964	6.409	0.103	82.814
NAT	1	1	460	74.278	88.744	19.816	0.820	357.064
NAT	1	1	461	39.490	40.857	4.806	0.815	20.042
NAT	1	1	462	216.097	89.876	4.396	0.632	27.205
NAT	1	1	463	217.666	35.072	3.720	0.230	36.410
NAT	1	1	464	271.416	87.950	11.414	0.620	321.645
NAT	1	1	465	31.687	81.733	11.556	0.182	33.845
NAT	1	1	466	199.488	88.646	4.043	0.374	181.843
NAT	1	1	467	289.282	89.045	9.351	0.747	358.811
NAT	1	1	468	179.854	88.139	14.669	0.184	6.269
NAT	1	1	469	193.176	59.688	2.959	0.318	196.872
NAT	1	1	470	33.661	87.309	26.155	0.471	87.905
NAT	1	1	471	164.956	37.619	10.979	0.324	19.518
NAT	1	1	472	340.398	85.928	10.931	0.530	79.402
NAT	1	1	473	52.335	47.878	4.494	0.227	43.215
NAT	1	1	474	75.670	62.863	13.621	0.711	42.981
NAT	1	1	475	281.898	89.433	12.116	0.826	63.272
NAT	1	1	476	91.615	84.601	22.161	0.100	87.718
NAT	1	1	477	46.475	59.972	10.124	0.371	1.071
NAT	1	1	478	359.447	43.336	6.960	0.379	175.089
NAT	1	1	479	270.622	89.405	7.442	0.769	80.947
NAT	1	1	480	247.426	89.645	6.081	0.535	280.864
NAT	1	1	481	60.922	74.562	11.748	0.261	85.347
NAT	1	1	482	152.916	87.955	12.157	0.803	26.363
NAT	1	1	483	183.028	49.861	19.879	0.088	357.194
NAT	1	1	484	75.807	83.828	11.820	0.099	91.206
NAT	1	1	485	133.165	37.329	3.482	0.854	337.258
NAT	1	1	486	231.271	89.713	4.291	0.632	134.628
NAT	1	1	487	59.455	42.470	3.943	0.730	90.023
NAT	1	1	488	152.812	88.937	19.414	0.839	78.463
NAT	1	1	489	241.611	89.842	12.926	0.836	358.385
NAT	1	1	490	43.670	88.983	7.065	0.551	195.735
NAT	1	1	491	275.985	85.136	4.177	0.740	262.741
NAT	1	1	492	352.625	89.730	11.360	0.425	356.586
NAT	1	1	493	345.757	52.187	19.782	0.705	89.256
NAT	1	1	494	355.176	46.630	9.732	0.075	179.457
NAT	1	1	495	264.823	83.484	4.172	0.563	263.448
NAT	1	1	496	323.959	89.334	5.903	0.770	309.114
NAT	1	1	497	51.164	72.208	8.067	0.626	79.433
NAT	1	1	498	301.077	54.475	3.909	0.399	177.607
NAT	1	1	499	341.409	39.409	4.489	0.034	345.904
NAT	1	1	500	273.877	74.584	11.982	0.311	199.341
NAT	1	1	501	77.996	83.961	15.988	0.025	89.022
NAT	1	1	502	202.790	89.573	6.564	0.248	87.147
NAT	1	1	503	142.842	40.115	6.631	0.541	243.955
NAT	1	1	504	317.512	31.248	3.864	0.456	116.552
NAT	1	1	505	113.091	59.299	5.951	0.296	150.567
NAT	1	1	506	12.841	34.099	7.841	0.610	351.102
NAT	1	1	507	298.500	88.462	24.481	0.903	214.375
NAT	1	1	508	344.809	35.944	3.574	0.626	326.654
NAT	1	1	509	232.676	88.756	3.494	0.657	350.945
NAT	1	1	510	337.394	33.891	14.014	0.342	89.722
NAT	1	1	511	302.213	89.858	4.073	0.980	115.804
NAT	1	1	512	210.171	47.739	5.846	0.215	219.674
NAT	1	1	513	269.640	89.858	5.546	0.438	267.975
NAT	1	1	514	355.368	62.652	20.142	0.225	339.451
NAT	1	1	515	64.428	70.398	27.302	0.401	181.291
NAT	1	1	516	314.643	31.293	4.414	0.644	351.925
NAT	1	1	517	57.819	87.942	15.912	0.859	197.376
NAT	1	1	518	205.513	48.273	4.013	0.114	36.386
NAT	1	1	519	7.745	84.978	7.124	0.155	5.780
NAT	1	1	520	91.928	81.021	21.327	0.879	90.732
NAT	1	1	521	299.279	49.532	4.970	0.679	263.648
NAT	1	1	522	28.302	57.318	4.788	0.072	33.291
NAT	1	1	523	67.161	89.847	3.545	0.611	128.861
NAT	1	1	524	124.475	81.105	6.221	0.172	130.258
NAT	1	1	525	337.484	73.129	4.658	0.112	174.100
NAT	1	1	526	182.251	53.741	13.689	0.418	40.376
NAT	1	1	527	186.833	75.108	8.240	0.209	4.178
NAT	1	1	528	227.797	89.893	4.414	0.625	229.473
NAT	1	1	529	47.377	56.666	5.923	0.255	173.158
NAT	1	1	530	322.072	44.443	3.942	0.388	84.996
NAT	1	1	531	47.135	63.791	9.251	0.371	118.837
NAT	1	1	532	106.359	83.180	13.476	0.160	92.109
NAT	1	1	533	104.666	84.701	15.676	0.026	95.025
NAT	1	1	534	138.976	52.709	3.409	0.173	156.084
NAT	1	1	535	63.515	80.186	10.341	0.061	98.316
NAT	1	1	536	114.092	65.185	6.097	0.077	192.309
NAT	1	1	537	183.722	55.201	4.270	0.018	106.059
NAT	1	1	538	207.390	59.884	9.752	0.763	109.457
NAT	1	1	539	301.283	83.604	6.498	0.752	87.766
NAT	1	1	540	151.501	42.310	4.458	0.026	348.507
NAT	1	1	541	136.305	38.645	15.921	0.901	90.882
NAT	1	1	542	351.970	60.234	2.963	0.249	180.736
NAT	1	1	543	22.011	62.938	7.452	0.506	304.579
NAT	1	1	544	33.566	75.032	8.529	0.568	79.150
NAT	1	1	545	35.020	32.471	12.523	0.075	179.063
NAT	1	1	546	55.772	82.014	6.739	0.221	91.924
NAT	1	1	547	258.933	68.197	21.326	0.781	207.416
NAT	1	1	548	73.790	76.641	13.873	0.044	71.234
NAT	1	1	549	280.597	56.900	9.839	0.299	194.864
NAT	1	1	550	27.986	86.826	23.240	0.918	92.488
NAT	1	1	551	131.983	85.048	6.013	0.876	356.795
NAT	1	1	552	333.324	45.619	4.453	0.029	152.965
NAT	1	1	553	47.175	42.581	3.582	0.407	347.860
NAT	1	1	554	239.398	87.394	18.646	0.879	170.845
NAT	1	1	555	237.561	77.984	4.084	0.542	183.513
NAT	1	1	556	16.715	37.289	10.502	0.461	124.636
NAT	1	1	557	212.564	88.710	3.486	0.460	205.444
NAT	1	1	558	178.478	60.229	3.491	0.043	340.891
NAT	1	1	559	78.374	58.804	9.247	0.404	87.167
NAT	1	1	560	24.740	62.925	4.104	0.806	58.134
NAT	1	1	561	138.246	67.967	18.105	0.571	84.306
NAT	1	1	562	259.531	72.813	17.554	0.381	263.095
NAT	1	1	563	177.909	87.851	7.082	0.043	182.302
NAT	1	1	564	316.462	86.239	6.353	0.656	343.193
NAT	1	1	565	236.716	36.402	4.595	0.979	182.597
NAT	1	1	566	54.606	82.376	14.867	0.800	13.225
NAT	1	1	567	169.582	89.026	24.924	0.926	89.950
NAT	1	1	568	190.865	76.000	3.291	0.297	3.946
NAT	1	1	569	63.463	36.299	3.746	0.570	153.268
NAT	1	1	570	321.790	31.278	23.288	0.288	175.397
NAT	1	1	571	334.310	66.195	3.438	0.343	187.156
NAT	1	1	572	198.885	39.292	13.041	0.295	86.989
NAT	1	1	573	48.891	87.939	3.594	0.784	190.224
NAT	1	1	574	210.166	89.760	6.891	0.619	163.398
NAT	1	1	575	130.423	67.899	7.249	0.462	121.791
NAT	1	1	576	75.977	80.861	11.152	0.196	87.276
NAT	1	1	577	113.885	69.302	9.696	0.116	104.260
NAT	1	1	578	5.773	33.949	16.656	0.005	180.738
NAT	1	1	579	236.992	89.157	12.356	0.941	141.135
NAT	1	1	580	33.337	88.043	29.031	0.344	67.410
NAT	1	1	581	102.773	84.306	18.475	0.631	99.305
NAT	1	1	582	47.869	80.788	18.244	0.218	88.789
NAT	1	1	583	148.130	38.382	3.497	0.326	159.447
NAT	1	1	584	135.811	44.832	4.679	0.317	311.069
NAT	1	1	585	306.026	45.456	3.917	0.356	267.740
NAT	1	1	586	205.043	89.596	18.789	0.726	18.773
NAT	1	1	587	209.167	46.839	7.689	0.133	229.305
NAT	1	1	588	62.258	54.263	4.183	0.729	65.391
NAT	1	1	589	137.526	40.299	5.795	0.183	179.841
NAT	1	1	590	266.649	89.060	4.197	0.562	266.878
NAT	1	1	591	325.371	89.883	7.303	0.782	3.419
NAT	1	1	592	130.356	50.482	3.541	0.297	136.092
NAT	1	1	593	31.453	54.873	9.364	0.324	63.145
NAT	1	1	594	68.967	53.905	6.110	0.167	55.305
NAT	1	1	595	154.092	89.898	4.105	0.443	356.749
NAT	1	1	596	195.684	57.416	5.729	0.197	181.138
NAT	1	1	597	247.770	89.899	4.427	0.538	56.426
NAT	1	1	598	57.856	56.446	4.076	0.387	72.611
NAT	1	1	599	172.681	67.601	7.427	0.039	359.150
NAT	1	1	600	351.815	69.429	4.065	0.062	0.199
NAT	1	1	601	113.768	79.447	10.153	0.088	90.478
NAT	1	1	602	296.525	38.105	4.629	0.056	348.557
NAT	1	1	603	102.564	88.031	10.943	0.171	84.825
NAT	1	1	604	132.105	88.668	11.260	0.825	34.885
NAT	1	1	605	298.402	88.299	24.031	0.813	116.875
NAT	1	1	606	43.631	70.339	9.588	0.465	272.201
NAT	1	1	607	323.112	89.714	10.270	0.464	143.032
NAT	1	1	608	64.499	74.516	8.181	0.412	79.028
NAT	1	1	609	18.866	64.377	8.598	0.192	17.920
NAT	1	1	610	3.856	50.165	15.490	0.121	1.027
NAT	1	1	611	204.195	44.790	3.150	0.328	27.952
NAT	1	1	612	46.781	68.619	8.029	0.720	86.756
NAT	1	1	613	257.914	41.617	20.607	0.902	89.833
NAT	1	1	614	328.396	82.912	27.599	0.895	326.960
NAT	1	1	615	154.178	62.992	3.971	0.530	88.695
NAT	1	1	616	39.570	80.917	7.246	0.218	127.933
NAT	1	1	617	210.971	89.234	13.456	0.771	342.380
NAT	1	1	618	82.047	79.401	12.744	0.028	110.856
NAT	1	1	619	351.827	89.908	11.290	0.670	0.809
NAT	1	1	620	241.389	55.493	26.045	0.834	359.166
NAT	1	1	621	312.173	39.241	5.075	0.646	88.244
NAT	1	1	622	122.020	64.301	5.967	0.229	146.178
NAT	1	1	623	218.264	89.666	3.533	0.295	10.767
NAT	1	1	624	97.707	78.296	12.616	0.023	89.666
NAT	1	1	625	158.178	52.629	7.977	0.088	336.391
NAT	1	1	626	337.448	34.156	3.021	0.282	11.308
NAT	1	1	627	322.154	48.709	6.357	0.226	90.373
NAT	1	1	628	293.804	89.773	6.457	0.684	121.494
NAT	1	1	629	358.548	30.751	14.369	0.087	22.472
NAT	1	1	630	335.951	89.690	12.602	0.941	323.714
NAT	1	1	631	177.066	79.789	12.128	0.182	126.318
NAT	1	1	632	114.930	89.737	7.175	0.842	347.190
NAT	1	1	633	165.668	89.926	3.148	0.396	184.603
NAT	1	1	634	202.652	32.224	4.598	0.480	354.118
NAT	1	1	635	89.809	83.905	17.422	0.013	93.923
NAT	1	1	636	340.739	55.412	4.676	0.038	359.851
NAT	1	1	637	220.073	89.714	4.678	0.718	287.104
NAT	1	1	638	118.491	71.714	6.853	0.349	49.205
NAT	1	1	639	145.138	55.670	3.258	0.667	337.726
NAT	1	1	640	121.866	54.211	8.203	0.336	90.481
NAT	1	1	641	88.459	64.757	6.543	0.001	85.213
NAT	1	1	642	21.669	86.831	13.510	0.935	321.739
NAT	1	1	643	237.589	83.572	22.742	0.900	338.638
NAT	1	1	644	259.346	62.602	12.292	0.486	95.407
NAT	1	1	645	153.537	63.068	3.603	0.075	335.751
NAT	1	1	646	255.679	89.715	6.652	0.576	60.924
NAT	1	1	647	331.167	79.307	12.062	0.746	340.217
NAT	1	1	648	214.515	45.030	4.265	0.105	33.708
NAT	1	1	649	335.019	89.688	3.212	0.313	338.322
NAT	1	1	650	284.939	88.773	17.576	0.437	267.014
NAT	1	1	651	103.270	84.800	17.282	0.081	90.442
NAT	1	1	652	287.284	72.702	12.291	0.780	291.683
NAT	1	1	653	196.641	56.125	4.015	0.107	15.492
NAT	1	1	654	245.756	88.724	4.920	0.930	49.868
NAT	1	1	655	113.942	85.176	26.100	0.025	107.314
NAT	1	1	656	298.394	89.823	8.518	0.952	148.386
NAT	1	1	657	197.119	41.707	15.135	0.331	358.817
NAT	1	1	658	23.570	64.813	11.286	0.580	354.607
NAT	1	1	659	318.172	35.080	3.248	0.448	355.356
NAT	1	1	660	322.769	58.165	22.431	0.741	90.365
NAT	1	1	661	134.972	40.813	3.552	0.211	156.434
NAT	1	1	662	58.350	68.208	9.955	0.422	81.484
NAT	1	1	663	265.993	89.915	3.940	0.920	141.301
NAT	1	1	664	196.232	67.938	6.973	0.419	16.530
NAT	1	1	665	65.157	89.079	27.301	0.884	179.287
NAT	1	1	666	131.498	89.857	6.672	0.865	12.412
NAT	1	1	667	182.244	89.663	7.724	0.728	260.933
NAT	1	1	668	86.785	84.812	14.652	0.039	4.315
NAT	1	1	669	122.536	71.586	8.078	0.673	291.741
NAT	1	1	670	89.244	89.767	7.967	0.389	273.549
NAT	1	1	671	179.537	58.285	5.682	0.474	352.036
NAT	1	1	672	353.150	51.987	17.369	0.183	274.414
NAT	1	1	673	312.868	46.127	29.276	0.765	1.335
NAT	1	1	674	55.403	89.898	8.574	0.527	240.669
NAT	1	1	675	41.978	86.510	13.199	0.588	54.007
NAT	1	1	676	315.925	43.036	4.857	0.562	265.523
NAT	1	1	677	196.707	62.053	3.062	0.223	21.134
NAT	1	1	678	63.824	77.128	8.289	0.113	81.381
NAT	1	1	679	165.532	44.432	20.952	0.928	34.138
NAT	1	1	680	74.683	79.700	12.185	0.032	87.898
NAT	1	1	681	314.451	89.519	3.736	0.665	114.966
NAT	1	1	682	129.312	81.172	13.040	0.758	178.662
NAT	1	1	683	146.795	67.246	3.517	0.140	168.728
NAT	1	1	684	301.168	60.338	16.300	0.640	179.822
NAT	1	1	685	46.639	59.497	6.635	0.302	55.524
NAT	1	1	686	255.304	86.097	10.400	0.551	91.582
NAT	1	1	687	43.504	39.486	3.381	0.502	183.274
NAT	1	1	688	87.883	84.048	15.863	0.019	55.350
NAT	1	1	689	171.810	89.810	3.094	0.150	167.880
NAT	1	1	690	353.605	41.160	21.744	0.189	90.939
NAT	1	1	691	104.083	88.847	11.813	0.758	102.141
NAT	1	1	692	40.476	82.562	20.067	0.716	308.540
NAT	1	1	693	59.293	76.241	6.134	0.070	63.295
NAT	1	1	694	170.190	79.217	17.863	0.793	36.769
NAT	1	1	695	85.273	73.224	22.915	0.017	57.425
NAT	1	1	696	40.550	64.043	9.913	0.454	124.911
NAT	1	1	697	301.778	54.771	11.883	0.660	178.178
NAT	1	1	698	115.934	82.852	13.341	0.201	13.378
NAT	1	1	699	291.823	89.685	8.839	0.766	37.283
NAT	1	1	700	204.017	88.575	17.215	0.720	183.701
NAT	1	1	701	258.820	89.253	7.470	0.686	187.696
NAT	1	1	702	190.673	51.908	4.258	0.017	8.283
NAT	1	1	703	222.399	89.321	16.126	0.893	92.820
NAT	1	1	704	234.110	46.926	3.532	0.157	2.168
NAT	1	1	705	335.080	52.604	5.205	0.175	109.688
NAT	1	1	706	123.149	54.918	20.363	0.372	119.876
NAT	1	1	707	308.223	52.153	4.448	0.775	343.509
NAT	1	1	708	11.844	89.426	12.512	0.642	88.984
NAT	1	1	709	107.046	86.660	17.661	0.022	90.057
NAT	1	1	710	86.270	82.128	12.083	0.095	343.685
NAT	1	1	711	130.114	34.027	19.727	0.787	143.532
NAT	1	1	712	171.558	88.486	7.059	0.293	214.707
NAT	1	1	713	27.802	81.471	14.857	0.432	25.225
NAT	1	1	714	150.118	88.931	22.372	0.444	160.964
NAT	1	1	715	286.944	39.307	4.289	0.484	206.105
NAT	1	1	716	84.168	81.190	19.957	0.028	100.490
NAT	1	1	717	266.807	88.446	8.112	0.379	91.640
NAT	1	1	718	91.957	65.822	6.674	0.001	82.323
NAT	1	1	719	267.308	89.439	6.451	0.443	88.735
NAT	1	1	720	34.589	36.300	13.966	0.386	182.210
NAT	1	1	721	112.094	79.558	7.343	0.174	88.120
NAT	1	1	722	249.339	54.434	4.554	0.225	264.702
NAT	1	1	723	172.341	56.782	7.891	0.336	355.829
NAT	1	1	724	10.136	33.102	3.289	0.403	1.112
NAT	1	1	725	53.320	31.507	4.729	0.300	11.943
NAT	1	1	726	231.074	39.725	3.017	0.327	191.153
NAT	1	1	727	292.961	62.078	3.882	0.408	267.468
NAT	1	1	728	38.916	40.138	4.470	0.123	18.598
NAT	1	1	729	265.265	88.922	3.946	0.916	269.298
NAT	1	1	730	8.384	31.894	16.506	0.013	3.964
NAT	1	1	731	149.973	67.355	3.522	0.035	151.315
NAT	1	1	732	169.705	35.800	4.225	0.115	349.256
NAT	1	1	733	234.377	40.407	5.854	0.286	39.415
NAT	1	1	734	290.239	89.638	10.708	0.900	49.650
NAT	1	1	735	324.383	89.299	13.383	0.749	149.251
NAT	1	1	736	304.348	84.247	11.981	0.887	346.585
NAT	1	1	737	344.844	58.537	3.225	0.549	183.800
NAT	1	1	738	262.418	43.259	7.787	0.490	270.384
NAT	1	1	739	303.876	89.051	5.703	0.616	1.195
NAT	1	1	740	246.788	67.365	4.617	0.310	181.790
NAT	1	1	741	43.238	83.807	6.900	0.343	171.824
NAT	1	1	742	158.721	32.729	4.584	0.070	323.340
NAT	1	1	743	125.830	38.038	17.348	0.515	2.306
NAT	1	1	744	115.277	89.626	2.974	0.791	274.404
NAT	1	1	745	183.072	88.336	23.801	0.311	182.105
NAT	1	1	746	81.862	89.207	11.238	0.903	63.762
NAT	1	1	747	94.805	76.089	7.969	0.557	89.207
NAT	1	1	748	180.096	87.229	6.451	0.107	179.894
NAT	1	1	749	323.089	89.836	15.864	0.938	304.325
NAT	1	1	750	295.382	31.958	6.311	0.897	86.493
NAT	1	1	751	350.002	59.442	4.472	0.078	348.590
NAT	1	1	752	61.091	41.373	5.298	0.055	61.732
NAT	1	1	753	13.333	44.064	3.523	0.296	355.400
NAT	1	1	754	164.419	68.985	7.193	0.391	166.180
NAT	1	1	755	230.274	50.413	3.257	0.526	66.012
NAT	1	1	756	123.712	64.228	5.993	0.230	320.427
NAT	1	1	757	166.353	86.667	11.110	0.476	344.383
NAT	1	1	758	249.429	89.441	7.339	0.717	131.105
NAT	1	1	759	226.309	41.218	12.438	0.506	37.838
NAT	1	1	760	291.012	87.846	25.835	0.758	4.590
NAT	1	1	761	301.342	30.243	9.416	0.696	89.124
NAT	1	1	762	102.510	83.165	12.904	0.232	88.521
NAT	1	1	763	205.855	89.671	18.807	0.697	14.207
NAT	1	1	764	76.810	73.422	8.084	0.410	88.893
NAT	1	1	765	252.756	58.776	4.544	0.257	90.739
NAT	1	1	766	102.232	71.245	19.074	0.805	147.172
NAT	1	1	767	34.045	89.234	8.254	0.634	13.761
NAT	1	1	768	350.405	86.287	20.010	0.443	172.158
NAT	1	1	769	309.491	35.211	4.504	0.685	13.621
NAT	1	1	770	158.939	84.387	12.306	0.073	356.605
NAT	1	1	771	11.669	33.040	5.112	0.028	173.605
NAT	1	1	772	158.918	32.213	3.472	0.117	16.023
NAT	1	1	773	20.243	45.092	12.037	0.748	270.944
NAT	1	1	774	65.144	83.740	8.018	0.892	70.829
NAT	1	1	775	67.229	77.498	18.781	0.733	171.489
NAT	1	1	776	45.413	30.630	4.682	0.150	323.569
NAT	1	1	777	256.028	43.190	4.586	0.479	187.794
NAT	1	1	778	346.905	32.727	5.039	0.025	319.927
NAT	1	1	779	226.419	55.342	3.338	0.502	8.488
NAT	1	1	780	34.056	43.811	4.622	0.128	30.982
NAT	1	1	781	128.392	81.872	4.606	0.758	140.751
NAT	1	1	782	23.735	88.916	7.392	0.937	285.045
NAT	1	1	783	41.785	40.564	22.545	0.809	94.621
NAT	1	1	784	174.864	89.738	14.461	0.189	191.852
NAT	1	1	785	336.104	36.399	7.798	0.183	149.637
NAT	1	1	786	7.693	73.783	7.969	0.603	304.966
NAT	1	1	787	163.040	79.453	26.093	0.677	5.095
NAT	1	1	788	137.856	38.525	12.562	0.261	327.681
NAT	1	1	789	0.130	89.480	7.282	0.538	7.388
NAT	1	1	790	84.932	83.143	13.692	0.016	90.848
NAT	1	1	791	358.274	80.555	4.121	0.393	355.563
NAT	1	1	792	238.462	88.677	6.675	0.883	77.726
NAT	1	1	793	93.733	72.732	27.070	0.017	89.781
NAT	1	1	794	113.149	48.550	3.625	0.114	151.969
NAT	1	1	795	245.993	87.400	13.506	0.838	127.931
NAT	1	1	796	252.515	89.037	6.800	0.799	178.576
NAT	1	1	797	169.450	85.566	8.019	0.730	88.521
NAT	1	1	798	64.355	52.508	18.694	0.847	0.615
NAT	1	1	799	197.714	31.103	8.306	0.301	51.384
NAT	1	1	800	213.907	87.071	13.852	0.854	178.861
NAT	1	1	801	306.774	38.075	4.510	0.425	160.515
NAT	1	1	802	328.874	89.630	7.804	0.855	1.318
NAT	1	1	803	3.114	89.890	14.815	0.086	10.812
NAT	1	1	804	208.645	60.584	3.058	0.237	201.236
NAT	1	1	805	247.873	55.391	9.764	0.500	264.484
NAT	1	1	806	203.554	43.125	14.798	0.336	86.521
NAT	1	1	807	64.218	36.936	3.401	0.408	167.785
NAT	1	1	808	92.906	87.739	18.458	0.544	89.664
NAT	1	1	809	193.380	69.582	3.150	0.404	359.270
NAT	1	1	810	127.337	64.895	9.875	0.492	357.974
NAT	1	1	811	217.136	51.084	4.139	0.179	38.129
NAT	1	1	812	349.654	61.577	3.369	0.194	13.568
NAT	1	1	813	268.504	89.421	11.481	0.869	267.645
NAT	1	1	814	153.892	62.944	3.482	0.086	80.763
NAT	1	1	815	192.313	42.114	4.220	0.044	196.029
NAT	1	1	816	184.517	39.790	3.471	0.039	18.660
NAT	1	1	817	172.499	41.748	14.770	0.568	345.342
NAT	1	1	818	353.931	71.921	10.955	0.232	116.203
NAT	1	1	819	53.972	83.588	26.751	0.882	2.330
NAT	1	1	820	73.146	80.783	11.319	0.076	89.382
NAT	1	1	821	136.001	37.698	8.119	0.464	19.561
NAT	1	1	822	3.833	55.178	20.057	0.581	93.747
NAT	1	1	823	352.348	48.181	3.039	0.068	356.323
NAT	1	1	824	192.338	53.804	3.008	0.374	183.050
NAT	1	1	825	134.288	63.030	10.456	0.444	25.201
NAT	1	1	826	216.662	84.131	3.767	0.248	202.454
NAT	1	1	827	328.204	45.050	4.549	0.174	5.963
NAT	1	1	828	74.615	82.782	13.488	0.039	348.349
NAT	1	1	829	350.112	65.100	12.056	0.381	2.100
NAT	1	1	830	277.520	80.221	16.750	0.822	336.868
NAT	1	1	831	333.721	33.343	4.255	0.114	210.837
NAT	1	1	832	86.503	62.786	6.431	0.023	96.311
NAT	1	1	833	8.160	79.863	3.097	0.104	177.226
NAT	1	1	834	328.625	47.074	3.306	0.284	5.184
NAT	1	1	835	143.732	88.759	17.428	0.601	198.653
NAT	1	1	836	185.417	56.809	2.959	0.416	177.162
NAT	1	1	837	63.040	69.359	8.226	0.485	95.713
NAT	1	1	838	10.481	31.184	16.582	0.005	23.559
NAT	1	1	839	354.448	89.664	11.869	0.265	344.113
NAT	1	1	840	131.543	65.393	9.725	0.380	93.477
NAT	1	1	841	359.713	46.866	9.757	0.089	185.881
NAT	1	1	842	180.583	89.350	4.588	0.951	182.719
NAT	1	1	843	113.050	55.888	3.795	0.261	150.687
NAT	1	1	844	88.425	85.945	25.973	0.260	89.598
NAT	1	1	845	98.761	85.552	12.243	0.026	177.028
NAT	1	1	846	283.055	89.287	7.072	0.743	83.824
NAT	1	1	847	178.544	45.735	3.742	0.379	351.731
NAT	1	1	848	86.635	85.830	18.242	0.016	79.694
NAT	1	1	849	259.883	89.890	6.968	0.732	80.030
NAT	1	1	850	279.147	34.359	3.112	0.806	186.514
NAT	1	1	851	78.982	87.258	19.718	0.515	90.669
NAT	1	1	852	314.750	45.277	3.976	0.191	357.302
NAT	1	1	853	252.797	89.489	9.512	0.786	28.988
NAT	1	1	854	116.234	34.566	12.479	0.344	51.416
NAT	1	1	855	195.482	89.799	6.527	0.329	142.648
NAT	1	1	856	258.950	81.641	7.202	0.640	82.032
NAT	1	1	857	350.144	89.836	3.868	0.922	175.674
NAT	1	1	858	256.710	87.988	24.275	0.214	91.075
NAT	1	1	859	343.610	88.592	4.179	0.808	359.476
NAT	1	1	860	93.398	76.764	12.467	0.017	121.438
NAT	1	1	861	136.868	88.598	11.689	0.383	131.729
NAT	1	1	862	152.338	66.901	3.481	0.717	153.033
NAT	1	1	863	14.553	31.519	4.270	0.044	326.366
NAT	1	1	864	34.588	30.212	4.906	0.547	270.484
NAT	1	1	865	49.891	88.292	13.905	0.838	329.347
NAT	1	1	866	209.770	76.545	4.246	0.134	208.410
NAT	1	1	867	148.972	89.735	6.856	0.677	358.152
NAT	1	1	868	256.738	86.169	13.515	0.962	344.306
NAT	1	1	869	173.329	42.342	21.888	0.017	180.725
NAT	1	1	870	120.604	86.300	23.470	0.838	174.031
NAT	1	1	871	170.226	41.903	12.845	0.664	331.057
NAT	1	1	872	170.432	69.485	4.447	0.249	34.411
NAT	1	1	873	9.267	70.586	11.400	0.488	86.743
NAT	1	1	874	145.292	64.462	7.112	0.171	44.207
NAT	1	1	875	235.778	42.037	5.872	0.354	19.687
NAT	1	1	876	354.436	64.506	13.312	0.013	31.129
NAT	1	1	877	40.635	87.544	16.389	0.851	88.986
NAT	1	1	878	45.984	86.319	19.264	0.871	85.661
NAT	1	1	879	19.244	89.671	10.779	0.600	13.985
NAT	1	1	880	265.554	42.376	21.791	0.886	197.128
NAT	1	1	881	78.356	82.345	13.312	0.222	73.009
NAT	1	1	882	26.724	65.384	3.699	0.242	4.407
NAT	1	1	883	310.020	35.793	4.350	0.667	355.226
NAT	1	1	884	351.997	35.870	4.098	0.474	345.418
NAT	1	1	885	325.439	54.828	18.223	0.214	338.979
NAT	1	1	886	195.489	89.922	5.995	0.310	190.483
NAT	1	1	887	275.094	86.697	8.500	0.364	88.905
NAT	1	1	888	294.221	88.036	6.188	0.783	349.486
NAT	1	1	889	97.846	84.050	19.692	0.013	81.210
NAT	1	1	890	330.893	60.522	3.266	0.222	343.500
NAT	1	1	891	250.136	89.921	7.171	0.851	93.046
NAT	1	1	892	182.487	61.259	5.717	0.247	167.454
NAT	1	1	893	189.475	49.246	3.021	0.083	162.468
NAT	1	1	894	218.480	55.759	3.402	0.502	206.165
NAT	1	1	895	251.352	89.630	14.113	0.936	83.815
NAT	1	1	896	332.060	61.190	4.411	0.597	172.457
NAT	1	1	897	188.026	75.578	4.424	0.043	182.400
NAT	1	1	898	170.109	36.800	3.010	0.287	347.615
NAT	1	1	899	247.098	89.469	6.384	0.779	341.707
NAT	1	1	900	89.738	82.152	8.179	0.599	180.474
NAT	1	3	1	97.556	82.097	12.183	0.081	54.458
NAT	1	3	2	245.402	38.178	3.758	0.310	228.375
NAT	1	3	3	159.588	32.886	3.277	0.499	181.693
NAT	1	3	4	37.576	30.009	11.034	0.472	11.768
NAT	1	3	5	336.729	45.242	4.387	0.388	349.427
NAT	1	3	6	297.773	34.373	3.742	0.490	36.179
NAT	1	3	7	248.403	89.734	7.974	0.694	90.232
NAT	1	3	8	272.862	56.691	7.781	0.274	271.250
NAT	1	3	9	150.466	76.137	13.207	0.356	156.671
NAT	1	3	10	305.996	64.856	12.370	0.677	331.193
NAT	1	3	11	347.425	76.817	3.514	0.221	359.709
NAT	1	3	12	21.420	55.580	3.553	0.076	12.219
NAT	1	3	13	74.256	83.878	14.528	0.015	91.153
NAT	1	3	14	116.706	63.173	5.818	0.022	143.762
NAT	1	3	15	75.633	86.802	17.227	0.047	89.491
NAT	1	3	16	60.111	69.517	6.109	0.096	60.044
NAT	1	3	17	87.980	87.199	19.685	0.022	89.632
NAT	1	3	18	278.666	77.241	7.853	0.524	357.678
NAT	1	3	19	40.384	89.588	12.043	0.657	21.603
NAT	1	3	20	236.853	57.800	3.762	0.245	205.960
NAT	1	3	21	39.267	57.011	10.008	0.083	26.062
NAT	1	3	22	272.531	87.875	6.860	0.930	205.510
NAT	1	3	23	176.467	63.651	4.572	0.243	1.599
NAT	1	3	24	77.032	80.883	27.972	0.011	91.764
NAT	1	3	25	263.197	79.423	17.820	0.884	262.045
NAT	1	3	26	179.705	37.866	7.041	0.349	171.402
NAT	1	3	27	4.941	55.827	15.644	0.046	2.360
NAT	1	3	28	180.028	70.719	3.688	0.089	184.867
NAT	1	3	29	342.157	88.810	9.690	0.452	2.878
NAT	1	3	30	230.611	53.898	5.369	0.055	231.625
NAT	1	3	31	267.187	85.033	13.726	0.743	261.219
NAT	1	3	32	42.557	40.116	4.497	0.204	22.556
NAT	1	3	33	51.474	53.041	9.843	0.736	358.725
NAT	1	3	34	271.654	89.748	3.915	0.358	265.962
NAT	1	3	35	102.987	76.630	14.194	0.031	89.757
NAT	1	3	36	225.194	89.844	3.758	0.457	226.110
NAT	1	3	37	222.110	88.646	13.604	0.931	89.902
NAT	1	3	38	16.542	70.027	4.584	0.581	183.433
NAT	1	3	39	40.569	89.900	9.440	0.764	12.592
NAT	1	3	40	231.082	84.667	19.734	0.982	90.250
NAT	1	3	41	3.849	35.666	7.726	0.764	325.619
NAT	1	3	42	143.896	89.038	6.928	0.926	90.171
NAT	1	3	43	189.818	32.199	4.210	0.084	227.810
NAT	1	3	44	316.783	89.679	6.883	0.934	84.388
NAT	1	3	45	338.721	42.789	21.880	0.613	83.125
NAT	1	3	46	36.248	50.030	18.353	0.621	3.925
NAT	1	3	47	125.911	68.831	5.680	0.116	113.832
NAT	1	3	48	336.069	44.844	21.880	0.591	83.745
NAT	1	3	49	75.498	75.850	6.458	0.121	90.828
NAT	1	3	50	311.166	48.914	9.715	0.568	183.804
NAT	1	3	51	350.740	77.983	3.367	0.324	357.529
NAT	1	3	52	234.840	50.665	15.111	0.736	188.957
NAT	1	3	53	62.909	80.440	11.325	0.374	98.696
NAT	1	3	54	249.167	89.112	4.229	0.782	334.212
NAT	1	3	55	169.567	51.557	7.330	0.036	171.220
NAT	1	3	56	318.955	88.111	9.683	0.621	340.926
NAT	1	3	57	18.877	38.779	7.390	0.154	355.381
NAT	1	3	58	129.804	63.431	9.936	0.408	108.272
NAT	1	3	59	269.701	88.100	12.620	0.896	125.649
NAT	1	3	60	13.642	73.094	11.252	0.392	10.566
NAT	1	3	61	279.698	38.969	3.268	0.416	180.549
NAT	1	3	62	358.381	40.736	21.610	0.003	357.781
NAT	1	3	63	50.362	51.617	24.909	0.537	0.064
NAT	1	3	64	320.825	73.173	7.747	0.516	327.840
NAT	1	3	65	158.772	68.526	11.859	0.732	166.317
NAT	1	3	66	269.931	68.391	3.925	0.750	82.965
NAT	1	3	67	65.446	30.335	3.335	0.829	15.735
NAT	1	3	68	327.262	47.626	4.427	0.326	350.835
NAT	1	3	69	115.105	80.892	12.230	0.591	91.505
NAT	1	3	70	36.145	89.164	4.215	0.905	52.554
NAT	1	3	71	1.471	57.629	4.598	0.086	18.523
NAT	1	3	72	66.652	87.746	10.166	0.772	67.497
NAT	1	3	73	152.357	48.640	9.023	0.917	89.879
NAT	1	3	74	283.133	89.798	10.531	0.690	72.220
NAT	1	3	75	173.095	83.173	21.357	0.769	88.652
NAT	1	3	76	207.898	83.962	4.043	0.539	179.615
NAT	1	3	77	78.732	85.276	13.060	0.016	89.291
NAT	1	3	78	186.200	32.588	3.508	0.059	173.790
NAT	1	3	79	39.600	66.308	7.659	0.987	359.457
NAT	1	3	80	10.918	51.006	3.687	0.551	333.455
NAT	1	3	81	148.174	80.972	11.779	0.295	117.289
NAT	1	3	82	267.318	36.832	9.119	0.077	288.909
NAT	1	3	83	306.414	82.243	7.223	0.699	88.868
NAT	1	3	84	122.018	59.474	4.467	0.322	101.179
NAT	1	3	85	49.607	52.719	5.265	0.132	49.695
NAT	1	3	86	219.178	41.059	4.089	0.264	213.930
NAT	1	3	87	1.999	71.294	4.430	0.278	13.784
NAT	1	3	88	32.642	61.252	3.492	0.306	1.329
NAT	1	3	89	215.473	53.505	15.098	0.286	89.615
NAT	1	3	90	161.327	79.895	18.805	0.600	90.790
NAT	1	3	91	356.446	52.530	14.125	0.106	173.503
NAT	1	3	92	114.073	53.567	11.774	0.508	91.551
NAT	1	3	93	336.565	39.880	24.743	0.465	1.527
NAT	1	3	94	343.983	50.257	11.617	0.231	343.357
NAT	1	3	95	252.528	30.560	3.934	0.855	90.428
NAT	1	3	96	9.626	43.759	3.604	0.263	7.583
NAT	1	3	97	166.793	85.509	19.950	0.433	176.814
NAT	1	3	98	49.752	82.209	5.940	0.074	43.544
NAT	1	3	99	210.377	79.924	23.865	0.801	89.918
NAT	1	3	100	102.190	82.984	12.313	0.058	91.276
NAT	1	3	101	132.888	86.397	13.741	0.923	141.897
NAT	1	3	102	91.874	82.507	13.708	0.594	89.618
NAT	1	3	103	37.656	83.741	7.680	0.667	1.834
NAT	1	3	104	208.528	68.244	6.681	0.607	189.969
NAT	1	3	105	264.929	73.830	4.177	0.642	262.222
NAT	1	3	106	207.807	30.679	5.709	0.224	182.880
NAT	1	3	107	359.834	67.740	4.424	0.125	13.074
NAT	1	3	108	25.226	89.425	5.392	0.933	101.682
NAT	1	3	109	340.927	52.518	15.098	0.459	3.056
NAT	1	3	110	72.583	32.398	3.690	0.673	330.979
NAT	1	3	111	315.988	83.096	22.066	0.765	88.202
NAT	1	3	112	4.137	89.937	3.613	0.363	9.767
NAT	1	3	113	238.516	50.655	7.354	0.415	168.854
NAT	1	3	114	304.620	88.884	28.220	0.985	126.897
NAT	1	3	115	24.099	70.755	4.732	0.933	180.095
NAT	1	3	116	279.998	88.589	11.956	0.893	307.256
NAT	1	3	117	40.490	81.660	13.700	0.807	90.900
NAT	1	3	118	3.300	46.138	10.631	0.315	12.099
NAT	1	3	119	116.567	70.423	11.185	0.059	99.018
NAT	1	3	120	216.305	40.339	7.048	0.352	194.190
NAT	1	3	121	207.583	49.183	4.242	0.034	191.269
NAT	1	3	122	43.919	48.269	4.624	0.052	19.857
NAT	1	3	123	184.571	79.777	3.873	0.137	181.811
NAT	1	3	124	346.956	43.262	4.520	0.033	343.917
NAT	1	3	125	165.530	41.015	7.955	0.862	90.745
NAT	1	3	126	149.762	66.630	18.066	0.549	76.696
NAT	1	3	127	137.262	63.643	7.142	0.266	143.984
NAT	1	3	128	133.712	89.771	7.457	0.367	133.716
NAT	1	3	129	133.449	57.999	3.657	0.072	154.130
NAT	1	3	130	65.441	43.228	3.437	0.496	74.429
NAT	1	3	131	317.445	89.005	6.773	0.718	12.782
NAT	1	3	132	352.960	51.487	6.208	0.298	2.003
NAT	1	3	133	136.142	82.255	17.907	0.202	89.900
NAT	1	3	134	333.889	39.454	4.404	0.587	351.860
NAT	1	3	135	168.969	31.383	4.097	0.352	347.486
NAT	1	3	136	205.761	36.155	4.421	0.505	351.267
NAT	1	3	137	221.326	41.162	4.262	0.135	202.173
NAT	1	3	138	253.240	83.306	7.622	0.888	90.361
NAT	1	3	139	23.231	89.925	3.741	0.418	46.790
NAT	1	3	140	102.069	75.591	10.973	0.077	89.681
NAT	1	3	141	295.444	50.452	10.956	0.596	180.384
NAT	1	3	142	61.840	46.205	12.408	0.807	15.220
NAT	1	3	143	263.148	87.033	4.177	0.641	85.841
NAT	1	3	144	165.678	89.881	3.849	0.367	179.418
NAT	1	3	145	82.306	80.087	14.121	0.127	117.000
NAT	1	3	146	306.936	89.732	10.513	0.893	129.987
NAT	1	3	147	30.613	88.741	12.270	0.979	359.726
NAT	1	3	148	96.508	43.120	3.729	0.578	329.227
NAT	1	3	149	207.165	34.494	4.468	0.635	358.046
NAT	1	3	150	113.329	89.909	8.213	0.520	110.023
NAT	1	3	151	239.931	89.783	6.610	0.151	256.210
NAT	1	3	152	210.041	76.650	6.991	0.310	16.984
NAT	1	3	153	249.542	89.826	6.988	0.793	359.243
NAT	1	3	154	163.717	78.364	7.702	0.326	343.904
NAT	1	3	155	103.960	67.488	10.139	0.085	89.843
NAT	1	3	156	174.554	65.624	4.577	0.030	182.755
NAT	1	3	157	320.529	57.946	14.684	0.895	9.498
NAT	1	3	158	290.250	57.958	4.992	0.659	269.719
NAT	1	3	159	250.750	60.607	4.552	0.208	178.617
NAT	1	3	160	286.654	89.601	5.426	0.217	253.958
NAT	1	3	161	85.759	86.934	23.506	0.004	91.404
NAT	1	3	162	167.438	50.127	6.151	0.923	270.931
NAT	1	3	163	124.877	87.106	9.282	0.680	109.759
NAT	1	3	164	145.991	43.107	14.698	0.295	269.049
NAT	1	3	165	219.912	88.889	5.970	0.380	215.650
NAT	1	3	166	329.818	89.535	17.401	0.521	308.613
NAT	1	3	167	237.411	87.836	25.227	0.617	91.385
NAT	1	3	168	284.965	39.335	4.389	0.716	170.063
NAT	1	3	169	346.376	32.069	18.743	0.619	20.378
NAT	1	3	170	165.184	88.016	5.737	0.352	315.104
NAT	1	3	171	250.415	59.006	4.689	0.087	79.065
NAT	1	3	172	71.187	79.383	11.079	0.146	87.365
NAT	1	3	173	247.817	89.837	4.264	0.364	180.801
NAT	1	3	174	116.319	80.251	8.057	0.453	86.366
NAT	1	3	175	94.007	85.303	21.733	0.003	90.451
NAT	1	3	176	0.744	56.571	19.882	0.268	359.114
NAT	1	3	177	180.731	78.534	3.897	0.054	182.013
NAT	1	3	178	254.057	89.689	4.590	0.700	182.494
NAT	1	3	179	167.936	86.010	12.112	0.407	172.285
NAT	1	3	180	131.365	73.697	11.020	0.613	357.915
NAT	1	3	181	357.861	53.302	3.002	0.082	0.634
NAT	1	3	182	32.748	86.179	7.067	0.565	178.575
NAT	1	3	183	207.428	70.994	6.981	0.296	22.379
NAT	1	3	184	145.422	85.016	12.432	0.170	175.758
NAT	1	3	185	153.947	35.662	5.799	0.267	174.708
NAT	1	3	186	152.066	64.854	4.575	0.018	155.912
NAT	1	3	187	121.157	78.866	2.724	0.819	89.885
NAT	1	3	188	92.829	87.746	26.870	0.006	90.267
NAT	1	3	189	239.507	43.426	10.665	0.713	4.271
NAT	1	3	190	133.641	87.949	17.551	0.255	86.701
NAT	1	3	191	355.168	67.591	11.385	0.518	357.954
NAT	1	3	192	173.675	63.936	3.484	0.655	191.393
NAT	1	3	193	13.607	34.104	16.473	0.051	179.811
NAT	1	3	194	31.142	67.727	7.098	0.669	178.846
NAT	1	3	195	295.199	41.668	17.348	0.346	311.368
NAT	1	3	196	294.069	86.475	16.733	0.954	146.986
NAT	1	3	197	77.035	80.823	13.383	0.054	89.781
NAT	1	3	198	23.170	87.678	6.552	0.531	185.432
NAT	1	3	199	161.845	89.878	3.197	0.427	183.665
NAT	1	3	200	303.386	80.806	17.712	0.614	207.864
NAT	1	3	201	31.008	86.342	6.856	0.265	46.015
NAT	1	3	202	140.948	57.608	7.252	0.405	315.429
NAT	1	3	203	272.536	89.925	3.949	0.739	273.665
NAT	1	3	204	78.611	84.423	15.946	0.048	84.214
NAT	1	3	205	334.549	84.965	11.787	0.775	89.648
NAT	1	3	206	351.595	49.931	24.681	0.245	0.202
NAT	1	3	207	8.468	62.222	4.429	0.017	5.952
NAT	1	3	208	355.525	41.840	21.792	0.044	352.944
NAT	1	3	209	246.290	57.906	4.658	0.090	79.988
NAT	1	3	210	8.940	43.103	24.504	0.006	175.754
NAT	1	3	211	273.358	85.659	9.696	0.632	92.483
NAT	1	3	212	235.934	75.825	16.184	0.894	268.341
NAT	1	3	213	262.968	89.738	6.427	0.417	88.147
NAT	1	3	214	102.445	86.595	18.000	0.482	87.786
NAT	1	3	215	129.484	62.515	14.541	0.695	178.951
NAT	1	3	216	254.725	87.962	10.480	0.849	185.384
NAT	1	3	217	244.690	88.170	10.336	0.712	260.537
NAT	1	3	218	326.807	37.083	7.702	0.141	3.059
NAT	1	3	219	270.791	32.910	18.904	0.486	1.653
NAT	1	3	220	65.060	35.493	8.103	0.399	183.518
NAT	1	3	221	115.409	81.260	10.664	0.405	88.835
NAT	1	3	222	9.610	89.864	3.406	0.581	186.999
NAT	1	3	223	46.434	89.676	18.840	0.790	10.023
NAT	1	3	224	237.776	89.476	19.013	0.964	206.246
NAT	1	3	225	112.680	59.060	9.537	0.218	272.896
NAT	1	3	226	46.343	35.193	8.682	0.607	44.066
NAT	1	3	227	80.450	72.053	5.145	0.646	91.717
NAT	1	3	228	131.937	50.995	8.019	0.761	194.282
NAT	1	3	229	283.692	75.609	24.894	0.867	186.288
NAT	1	3	230	15.531	83.281	9.628	0.748	165.357
NAT	1	3	231	41.414	88.666	6.434	0.686	100.291
NAT	1	3	232	146.756	67.519	4.252	0.341	332.218
NAT	1	3	233	228.454	31.936	3.220	0.729	357.998
NAT	1	3	234	3.862	73.098	7.800	0.332	1.193
NAT	1	3	235	228.240	88.975	7.853	0.741	173.256
NAT	1	3	236	3.738	41.965	11.889	0.004	2.729
NAT	1	3	237	92.630	88.972	4.091	0.689	87.473
NAT	1	3	238	104.975	84.416	22.536	0.252	91.223
NAT	1	3	239	136.033	36.644	4.720	0.353	353.069
NAT	1	3	240	23.837	35.012	3.768	0.278	135.407
NAT	1	3	241	338.910	36.277	3.216	0.567	223.045
NAT	1	3	242	358.342	62.440	14.198	0.082	355.845
NAT	1	3	243	185.799	48.636	10.464	0.116	185.895
NAT	1	3	244	94.514	79.764	11.872	0.033	90.722
NAT	1	3	245	133.769	84.279	27.148	0.962	103.896
NAT	1	3	246	59.739	89.709	13.445	0.764	149.909
NAT	1	3	247	257.569	62.261	10.312	0.845	18.702
NAT	1	3	248	283.781	89.690	2.867	0.835	86.985
NAT	1	3	249	32.824	50.298	9.967	0.414	3.121
NAT	1	3	250	13.278	89.843	10.107	0.648	112.166
NAT	1	3	251	338.375	81.888	14.206	0.646	225.905
NAT	1	3	252	2.833	58.340	11.425	0.693	88.931
NAT	1	3	253	239.846	88.646	12.845	0.621	2.920
NAT	1	3	254	263.638	42.253	5.043	0.475	214.614
NAT	1	3	255	308.582	44.935	4.475	0.724	354.820
NAT	1	3	256	11.092	44.825	3.469	0.124	3.953
NAT	1	3	257	1.846	37.083	16.616	0.004	359.126
NAT	1	3	258	342.733	35.643	5.004	0.028	91.814
NAT	1	3	259	6.737	37.555	24.572	0.117	181.580
NAT	1	3	260	281.170	89.668	6.426	0.453	267.039
NAT	1	3	261	163.946	85.407	15.695	0.177	90.208
NAT	1	3	262	184.260	50.641	4.258	0.045	195.028
NAT	1	3	263	192.897	33.189	5.953	0.121	178.382
NAT	1	3	264	127.705	39.740	3.538	0.619	73.734
NAT	1	3	265	276.698	78.090	11.837	0.853	268.499
NAT	1	3	266	99.270	84.855	16.927	0.033	86.929
NAT	1	3	267	78.641	81.162	12.351	0.042	107.220
NAT	1	3	268	34.723	82.605	26.854	0.970	45.385
NAT	1	3	269	87.609	62.736	6.557	0.002	264.610
NAT	1	3	270	23.084	87.491	15.342	0.769	62.502
NAT	1	3	271	66.663	89.764	15.995	0.834	351.105
NAT	1	3	272	27.055	54.357	6.680	0.290	96.102
NAT	1	3	273	241.503	87.958	10.472	0.489	347.457
NAT	1	3	274	49.830	76.499	24.677	0.668	105.810
NAT	1	3	275	293.172	53.135	16.216	0.777	179.251
NAT	1	3	276	178.422	70.034	8.011	0.956	89.136
NAT	1	3	277	290.810	71.331	13.672	0.777	356.728
NAT	1	3	278	8.259	57.425	3.542	0.051	6.602
NAT	1	3	279	147.011	89.889	7.678	0.614	359.574
NAT	1	3	280	166.538	89.391	7.226	0.663	189.021
NAT	1	3	281	66.378	52.398	23.430	0.780	90.370
NAT	1	3	282	132.361	82.297	12.854	0.461	90.671
NAT	1	3	283	168.382	89.817	12.608	0.042	172.955
NAT	1	3	284	40.072	68.374	10.694	0.483	88.945
NAT	1	3	285	7.784	69.341	11.671	0.428	91.682
NAT	1	3	286	226.077	30.926	3.613	0.102	182.657
NAT	1	3	287	15.426	82.314	25.521	0.759	2.543
NAT	1	3	288	190.925	68.984	4.295	0.016	184.313
NAT	1	3	289	196.589	89.750	19.259	0.831	6.712
NAT	1	3	290	359.044	64.686	3.461	0.872	358.423
NAT	1	3	291	305.981	82.745	15.869	0.827	92.860
NAT	1	3	292	7.288	41.577	11.848	0.003	13.829
NAT	1	3	293	267.485	82.650	24.602	0.464	105.677
NAT	1	3	294	188.514	38.914	4.363	0.799	185.904
NAT	1	3	295	155.841	88.292	15.148	0.716	163.874
NAT	1	3	296	185.652	59.338	5.748	0.254	180.027
NAT	1	3	297	15.537	31.766	9.781	0.663	5.993
NAT	1	3	298	197.214	53.712	3.487	0.032	190.430
NAT	1	3	299	264.614	89.172	10.699	0.421	267.594
NAT	1	3	300	152.546	89.277	6.855	0.925	354.968
NAT	1	3	301	16.973	52.064	4.333	0.031	15.934
NAT	1	3	302	76.426	70.642	7.723	0.357	359.329
NAT	1	3	303	102.094	86.648	23.248	0.283	90.815
NAT	1	3	304	8.846	89.057	18.306	0.236	90.529
NAT	1	3	305	345.060	89.510	19.440	0.435	1.767
NAT	1	3	306	303.013	88.345	25.210	0.857	72.105
NAT	1	3	307	107.133	32.026	3.450	0.836	345.792
NAT	1	3	308	319.214	83.870	19.740	0.887	91.327
NAT	1	3	309	229.801	44.612	4.134	0.265	192.111
NAT	1	3	310	112.719	76.336	11.471	0.083	77.735
NAT	1	3	311	88.124	81.498	15.383	0.005	90.042
NAT	1	3	312	65.831	69.905	10.785	0.496	92.753
NAT	1	3	313	254.296	88.874	15.010	0.895	349.296
NAT	1	3	314	359.891	54.059	18.406	0.002	90.355
NAT	1	3	315	325.603	47.943	8.597	0.303	359.733
NAT	1	3	316	279.887	89.066	9.858	0.789	200.932
NAT	1	3	317	42.414	36.451	3.616	0.573	325.538
NAT	1	3	318	89.235	84.517	19.061	0.018	89.017
NAT	1	3	319	102.910	83.582	10.465	0.103	108.560
NAT	1	3	320	240.318	53.560	14.362	0.927	190.838
NAT	1	3	321	221.439	85.418	11.846	0.703	165.031
NAT	1	3	322	77.924	67.941	5.872	0.031	53.038
NAT	1	3	323	262.069	76.873	6.900	0.615	207.429
NAT	1	3	324	8.311	39.637	24.590	0.006	178.379
NAT	1	3	325	28.928	61.119	19.830	0.746	83.304
NAT	1	3	326	107.281	78.981	12.219	0.821	198.557
NAT	1	3	327	97.509	81.544	15.563	0.048	92.747
NAT	1	3	328	331.971	87.861	12.031	0.751	358.069
NAT	1	3	329	187.106	61.858	3.522	0.059	201.038
NAT	1	3	330	120.452	83.799	12.052	0.195	87.487
NAT	1	3	331	37.400	89.912	9.692	0.569	29.248
NAT	1	3	332	282.930	82.541	4.679	0.662	175.388
NAT	1	3	333	317.768	34.194	3.361	0.546	356.354
NAT	1	3	334	49.004	38.239	3.532	0.514	172.013
NAT	1	3	335	96.215	76.769	18.560	0.275	99.342
NAT	1	3	336	33.021	87.314	13.862	0.661	94.282
NAT	1	3	337	91.623	64.460	6.901	0.092	90.114
NAT	1	3	338	27.937	67.570	8.029	0.824	56.349
NAT	1	3	339	202.643	55.968	4.219	0.045	211.906
NAT	1	3	340	169.048	89.689	13.272	0.427	174.123
NAT	1	3	341	203.401	88.539	4.608	0.421	18.047
NAT	1	3	342	40.843	83.711	26.748	0.745	160.855
NAT	1	3	343	348.679	36.672	3.291	0.362	359.837
NAT	1	3	344	340.817	36.481	4.289	0.069	341.802
NAT	1	3	345	190.663	31.458	4.403	0.692	168.354
NAT	1	3	346	0.568	89.841	4.895	0.566	0.407
NAT	1	3	347	172.831	57.969	5.246	0.090	130.427
NAT	1	3	348	90.155	76.403	12.568	0.020	92.268
NAT	1	3	349	195.430	42.477	3.495	0.599	110.085
NAT	1	3	350	59.195	60.086	9.477	0.258	82.085
NAT	1	3	351	289.757	88.358	15.053	0.879	88.257
NAT	1	3	352	91.949	89.012	23.239	0.222	88.074
NAT	1	3	353	292.678	32.517	7.891	0.560	85.534
NAT	1	3	354	351.129	43.163	4.813	0.128	0.835
NAT	1	3	355	351.650	68.837	13.898	0.199	88.434
NAT	1	3	356	341.148	63.015	12.086	0.289	344.412
NAT	1	3	357	113.975	59.265	5.933	0.271	139.262
NAT	1	3	358	227.254	72.140	6.763	0.569	41.126
NAT	1	3	359	92.380	79.513	10.099	0.001	84.320
NAT	1	3	360	105.975	71.047	4.737	0.387	87.679
NAT	1	3	361	180.975	63.381	26.987	0.702	179.567
NAT	1	3	362	251.904	74.764	6.518	0.932	180.593
NAT	1	3	363	317.838	47.785	3.000	0.363	172.527
NAT	1	3	364	175.931	50.415	14.819	0.084	189.055
NAT	1	3	365	108.127	76.796	10.995	0.138	97.149
NAT	1	3	366	205.204	81.184	7.053	0.403	197.268
NAT	1	3	367	189.333	41.685	3.476	0.081	182.067
NAT	1	3	368	278.677	58.007	4.607	0.805	86.679
NAT	1	3	369	168.596	36.990	7.328	0.037	174.173
NAT	1	3	370	17.851	87.631	13.578	0.917	48.817
NAT	1	3	371	58.192	88.832	6.762	0.785	85.245
NAT	1	3	372	147.015	85.172	6.158	0.896	185.885
NAT	1	3	373	146.450	53.889	7.395	0.263	127.476
NAT	1	3	374	353.962	68.515	3.176	0.039	0.360
NAT	1	3	375	195.191	88.928	4.648	0.409	181.554
NAT	1	3	376	195.617	35.085	7.852	0.516	0.134
NAT	1	3	377	303.069	38.176	9.832	0.608	0.446
NAT	1	3	378	8.669	50.288	5.253	0.428	359.924
NAT	1	3	379	302.672	32.400	17.650	0.354	269.509
NAT	1	3	380	299.015	68.939	9.787	0.196	309.823
NAT	1	3	381	268.395	89.723	8.788	0.786	17.080
NAT	1	3	382	292.930	86.063	10.899	0.395	23.213
NAT	1	3	383	268.445	37.408	3.237	0.521	235.895
NAT	1	3	384	185.136	64.318	3.051	0.064	183.559
NAT	1	3	385	200.831	51.380	4.053	0.181	37.185
NAT	1	3	386	231.639	87.618	6.701	0.649	187.894
NAT	1	3	387	208.302	44.143	9.640	0.378	183.421
NAT	1	3	388	227.053	86.831	14.413	0.864	127.142
NAT	1	3	389	102.328	79.895	12.622	0.062	90.956
NAT	1	3	390	153.922	53.986	5.906	0.340	38.698
NAT	1	3	391	97.851	89.197	7.899	0.337	172.439
NAT	1	3	392	291.065	89.690	8.324	0.890	82.529
NAT	1	3	393	35.355	73.593	25.127	0.918	182.054
NAT	1	3	394	11.716	47.798	17.741	0.779	269.036
NAT	1	3	395	179.349	53.761	27.633	0.515	2.981
NAT	1	3	396	303.711	85.366	26.189	0.877	4.462
NAT	1	3	397	0.015	84.301	27.347	0.271	180.448
NAT	1	3	398	28.638	88.007	19.536	0.914	88.984
NAT	1	3	399	113.263	58.848	10.205	0.076	92.461
NAT	1	3	400	327.515	48.705	4.538	0.031	343.547
NAT	1	3	401	12.042	78.643	28.780	0.820	4.308
NAT	1	3	402	85.375	64.609	5.697	0.006	35.802
NAT	1	3	403	22.415	34.682	3.515	0.661	3.193
NAT	1	3	404	192.892	37.839	2.940	0.272	182.529
NAT	1	3	405	337.403	56.528	4.423	0.222	335.570
NAT	1	3	406	141.243	88.947	7.261	0.845	355.175
NAT	1	3	407	95.518	86.443	29.352	0.254	91.304
NAT	1	3	408	218.462	31.316	7.016	0.392	189.182
NAT	1	3	409	145.335	89.631	20.824	0.399	194.094
NAT	1	3	410	72.056	65.880	13.799	0.275	47.018
NAT	1	3	411	86.530	84.622	20.996	0.015	83.781
NAT	1	3	412	350.013	50.226	11.503	0.254	357.783
NAT	1	3	413	166.874	46.623	4.487	0.130	164.682
NAT	1	3	414	95.954	80.937	13.820	0.025	84.351
NAT	1	3	415	10.688	33.487	16.526	0.007	359.924
NAT	1	3	416	97.462	80.768	11.514	0.601	173.369
NAT	1	3	417	180.864	76.083	12.072	0.599	7.904
NAT	1	3	418	99.303	63.780	5.397	0.255	96.564
NAT	1	3	419	346.353	80.835	15.495	0.458	0.365
NAT	1	3	420	158.413	87.700	28.803	0.198	89.370
NAT	1	3	421	258.064	88.787	6.898	0.638	173.034
NAT	1	3	422	299.769	73.520	14.890	0.711	92.797
NAT	1	3	423	326.586	89.651	3.682	0.342	331.820
NAT	1	3	424	347.181	88.359	24.900	0.639	355.269
NAT	1	3	425	328.981	87.618	10.440	0.525	325.026
NAT	1	3	426	80.637	85.267	10.245	0.279	89.189
NAT	1	3	427	11.530	38.850	24.572	0.008	171.020
NAT	1	3	428	46.607	34.740	9.436	0.694	2.403
NAT	1	3	429	279.398	89.683	10.049	0.670	83.475
NAT	1	3	430	205.990	35.614	3.949	0.618	27.030
NAT	1	3	431	85.517	76.327	23.639	0.682	154.194
NAT	1	3	432	101.510	80.758	11.560	0.490	179.331
NAT	1	3	433	81.415	85.661	14.541	0.042	91.426
NAT	1	3	434	130.806	89.238	3.912	0.580	132.576
NAT	1	3	435	0.072	78.786	20.199	0.665	2.447
NAT	1	3	436	99.508	80.554	14.744	0.063	118.588
NAT	1	3	437	279.122	78.281	8.022	0.253	269.962
NAT	1	3	438	296.193	66.451	14.695	0.802	184.729
NAT	1	3	439	194.098	89.903	9.645	0.270	158.968
NAT	1	3	440	250.464	89.162	25.947	0.799	86.292
NAT	1	3	441	282.726	38.865	7.726	0.603	325.333
NAT	1	3	442	151.971	39.364	15.267	0.301	114.257
NAT	1	3	443	26.588	89.908	4.584	0.917	3.379
NAT	1	3	444	339.838	49.105	4.572	0.017	341.529
NAT	1	3	445	17.846	47.089	7.842	0.785	177.382
NAT	1	3	446	97.512	80.993	10.874	0.111	87.972
NAT	1	3	447	139.091	52.628	14.704	0.308	31.988
NAT	1	3	448	38.883	68.417	6.918	0.827	143.301
NAT	1	3	449	58.719	82.617	19.446	0.066	86.312
NAT	1	3	450	12.638	83.838	5.177	0.781	3.529
NAT	1	3	451	49.182	48.222	17.809	0.872	35.378
NAT	1	3	452	81.504	82.802	14.664	0.009	86.664
NAT	1	3	453	25.333	87.047	16.569	0.402	356.597
NAT	1	3	454	132.689	40.448	7.744	0.606	179.421
NAT	1	3	455	58.713	89.771	6.396	0.181	66.610
NAT	1	3	456	284.793	54.002	3.343	0.643	12.947
NAT	1	3	457	128.034	89.754	5.678	0.838	89.334
NAT	1	3	458	81.777	75.727	6.661	0.359	94.647
NAT	1	3	459	131.685	52.964	6.409	0.103	265.635
NAT	1	3	460	74.278	88.744	19.816	0.820	179.428
NAT	1	3	461	39.490	40.857	4.806	0.815	10.525
NAT	1	3	462	216.097	89.876	4.396	0.632	206.099
NAT	1	3	463	217.666	35.072	3.720	0.230	211.020
NAT	1	3	464	271.416	87.950	11.414	0.620	112.890
NAT	1	3	465	31.687	81.733	11.556	0.182	81.259
NAT	1	3	466	199.488	88.646	4.043	0.374	179.968
NAT	1	3	467	289.282	89.045	9.351	0.747	357.928
NAT	1	3	468	179.854	88.139	14.669	0.184	359.938
NAT	1	3	469	193.176	59.688	2.959	0.318	191.023
NAT	1	3	470	33.661	87.309	26.155	0.471	91.275
NAT	1	3	471	164.956	37.619	10.979	0.324	11.033
NAT	1	3	472	340.398	85.928	10.931	0.530	180.387
NAT	1	3	473	52.335	47.878	4.494	0.227	328.778
NAT	1	3	474	75.670	62.863	13.621	0.711	46.413
NAT	1	3	475	281.898	89.433	12.116	0.826	64.720
NAT	1	3	476	91.615	84.601	22.161	0.100	75.965
NAT	1	3	477	46.475	59.972	10.124	0.371	0.788
NAT	1	3	478	359.447	43.336	6.960	0.379	195.668
NAT	1	3	479	270.622	89.405	7.442	0.769	7.363
NAT	1	3	480	247.426	89.645	6.081	0.535	271.205
NAT	1	3	481	60.922	74.562	11.748	0.261	96.199
NAT	1	3	482	152.916	87.955	12.157	0.803	4.438
NAT	1	3	483	183.028	49.861	19.879	0.088	179.100
NAT	1	3	484	75.807	83.828	11.820	0.099	94.595
NAT	1	3	485	133.165	37.329	3.482	0.854	333.307
NAT	1	3	486	231.271	89.713	4.291	0.632	139.840
NAT	1	3	487	59.455	42.470	3.943	0.730	4.305
NAT	1	3	488	152.812	88.937	19.414	0.839	92.014
NAT	1	3	489	241.611	89.842	12.926	0.836	312.109
NAT	1	3	490	43.670	88.983	7.065	0.551	197.504
NAT	1	3	491	275.985	85.136	4.177	0.740	263.684
NAT	1	3	492	352.625	89.730	11.360	0.425	356.910
NAT	1	3	493	345.757	52.187	19.782	0.705	87.862
NAT	1	3	494	355.176	46.630	9.732	0.075	349.142
NAT	1	3	495	264.823	83.484	4.172	0.563	264.893
NAT	1	3	496	323.959	89.334	5.903	0.770	312.303
NAT	1	3	497	51.164	72.208	8.067	0.626	83.198
NAT	1	3	498	301.077	54.475	3.909	0.399	268.699
NAT	1	3	499	341.409	39.409	4.489	0.034	355.339
NAT	1	3	500	273.877	74.584	11.982	0.311	200.018
NAT	1	3	501	77.996	83.961	15.988	0.025	89.544
NAT	1	3	502	202.790	89.573	6.564	0.248	266.883
NAT	1	3	503	142.842	40.115	6.631	0.541	237.504
NAT	1	3	504	317.512	31.248	3.864	0.456	333.781
NAT	1	3	505	113.091	59.299	5.951	0.296	61.106
NAT	1	3	506	12.841	34.099	7.841	0.610	355.917
NAT	1	3	507	298.500	88.462	24.481	0.903	30.979
NAT	1	3	508	344.809	35.944	3.574	0.626	67.332
NAT	1	3	509	232.676	88.756	3.494	0.657	161.878
NAT	1	3	510	337.394	33.891	14.014	0.342	179.043
NAT	1	3	511	302.213	89.858	4.073	0.980	301.987
NAT	1	3	512	210.171	47.739	5.846	0.215	216.984
NAT	1	3	513	269.640	89.858	5.546	0.438	265.296
NAT	1	3	514	355.368	62.652	20.142	0.225	340.789
NAT	1	3	515	64.428	70.398	27.302	0.401	359.226
NAT	1	3	516	314.643	31.293	4.414	0.644	203.135
NAT	1	3	517	57.819	87.942	15.912	0.859	215.903
NAT	1	3	518	205.513	48.273	4.013	0.114	206.500
NAT	1	3	519	7.745	84.978	7.124	0.155	8.953
NAT	1	3	520	91.928	81.021	21.327	0.879	88.058
NAT	1	3	521	299.279	49.532	4.970	0.679	87.205
NAT	1	3	522	28.302	57.318	4.788	0.072	44.630
NAT	1	3	523	67.161	89.847	3.545	0.611	184.381
NAT	1	3	524	124.475	81.105	6.221	0.172	127.304
NAT	1	3	525	337.484	73.129	4.658	0.112	354.950
NAT	1	3	526	182.251	53.741	13.689	0.418	46.540
NAT	1	3	527	186.833	75.108	8.240	0.209	7.188
NAT	1	3	528	227.797	89.893	4.414	0.625	226.670
NAT	1	3	529	47.377	56.666	5.923	0.255	104.275
NAT	1	3	530	322.072	44.443	3.942	0.388	2.173
NAT	1	3	531	47.135	63.791	9.251	0.371	90.627
NAT	1	3	532	106.359	83.180	13.476	0.160	87.941
NAT	1	3	533	104.666	84.701	15.676	0.026	88.683
NAT	1	3	534	138.976	52.709	3.409	0.173	166.188
NAT	1	3	535	63.515	80.186	10.341	0.061	70.046
NAT	1	3	536	114.092	65.185	6.097	0.077	73.369
NAT	1	3	537	183.722	55.201	4.270	0.018	171.349
NAT	1	3	538	207.390	59.884	9.752	0.763	135.392
NAT	1	3	539	301.283	83.604	6.498	0.752	164.619
NAT	1	3	540	151.501	42.310	4.458	0.026	154.605
NAT	1	3	541	136.305	38.645	15.921	0.901	82.595
NAT	1	3	542	351.970	60.234	2.963	0.249	4.124
NAT	1	3	543	22.011	62.938	7.452	0.506	306.310
NAT	1	3	544	33.566	75.032	8.529	0.568	75.021
NAT	1	3	545	35.020	32.471	12.523	0.075	346.299
NAT	1	3	546	55.772	82.014	6.739	0.221	102.824
NAT	1	3	547	258.933	68.197	21.326	0.781	195.926
NAT	1	3	548	73.790	76.641	13.873	0.044	80.378
NAT	1	3	549	280.597	56.900	9.839	0.299	198.494
NAT	1	3	550	27.986	86.826	23.240	0.918	76.487
NAT	1	3	551	131.983	85.048	6.013	0.876	348.248
NAT	1	3	552	333.324	45.619	4.453	0.029	339.095
NAT	1	3	553	47.175	42.581	3.582	0.407	162.932
NAT	1	3	554	239.398	87.394	18.646	0.879	1.058
NAT	1	3	555	237.561	77.984	4.084	0.542	195.680
NAT	1	3	556	16.715	37.289	10.502	0.461	2.960
NAT	1	3	557	212.564	88.710	3.486	0.460	191.854
NAT	1	3	558	178.478	60.229	3.491	0.043	185.549
NAT	1	3	559	78.374	58.804	9.247	0.404	81.383
NAT	1	3	560	24.740	62.925	4.104	0.806	60.352
NAT	1	3	561	138.246	67.967	18.105	0.571	83.093
NAT	1	3	562	259.531	72.813	17.554	0.381	276.937
NAT	1	3	563	177.909	87.851	7.082	0.043	185.630
NAT	1	3	564	316.462	86.239	6.353	0.656	337.767
NAT	1	3	565	236.716	36.402	4.595	0.979	181.949
NAT	1	3	566	54.606	82.376	14.867	0.800	93.833
NAT	1	3	567	169.582	89.026	24.924	0.926	181.376
NAT	1	3	568	190.865	76.000	3.291	0.297	182.729
NAT	1	3	569	63.463	36.299	3.746	0.570	316.244
NAT	1	3	570	321.790	31.278	23.288	0.288	174.463
NAT	1	3	571	334.310	66.195	3.438	0.343	6.026
NAT	1	3	572	198.885	39.292	13.041	0.295	88.642
NAT	1	3	573	48.891	87.939	3.594	0.784	188.722
NAT	1	3	574	210.166	89.760	6.891	0.619	344.904
NAT	1	3	575	130.423	67.899	7.249	0.462	130.199
NAT	1	3	576	75.977	80.861	11.152	0.196	89.647
NAT	1	3	577	113.885	69.302	9.696	0.116	61.577
NAT	1	3	578	5.773	33.949	16.656	0.005	179.725
NAT	1	3	579	236.992	89.157	12.356	0.941	145.154
NAT	1	3	580	33.337	88.043	29.031	0.344	95.254
NAT	1	3	581	102.773	84.306	18.475	0.631	114.889
NAT	1	3	582	47.869	80.788	18.244	0.218	88.092
NAT	1	3	583	148.130	38.382	3.497	0.326	162.528
NAT	1	3	584	135.811	44.832	4.679	0.317	139.824
NAT	1	3	585	306.026	45.456	3.917	0.356	14.757
NAT	1	3	586	205.043	89.596	18.789	0.726	5.925
NAT	1	3	587	209.167	46.839	7.689	0.133	204.641
NAT	1	3	588	62.258	54.263	4.183	0.729	86.105
NAT	1	3	589	137.526	40.299	5.795	0.183	173.992
NAT	1	3	590	266.649	89.060	4.197	0.562	265.814
NAT	1	3	591	325.371	89.883	7.303	0.782	88.871
NAT	1	3	592	130.356	50.482	3.541	0.297	141.108
NAT	1	3	593	31.453	54.873	9.364	0.324	133.334
NAT	1	3	594	68.967	53.905	6.110	0.167	56.479
NAT	1	3	595	154.092	89.898	4.105	0.443	178.515
NAT	1	3	596	195.684	57.416	5.729	0.197	184.704
NAT	1	3	597	247.770	89.899	4.427	0.538	54.235
NAT	1	3	598	57.856	56.446	4.076	0.387	66.623
NAT	1	3	599	172.681	67.601	7.427	0.039	172.660
NAT	1	3	600	351.815	69.429	4.065	0.062	1.992
NAT	1	3	601	113.768	79.447	10.153	0.088	81.739
NAT	1	3	602	296.525	38.105	4.629	0.056	343.802
NAT	1	3	603	102.564	88.031	10.943	0.171	84.438
NAT	1	3	604	132.105	88.668	11.260	0.825	359.816
NAT	1	3	605	298.402	88.299	24.031	0.813	86.982
NAT	1	3	606	43.631	70.339	9.588	0.465	90.616
NAT	1	3	607	323.112	89.714	10.270	0.464	151.324
NAT	1	3	608	64.499	74.516	8.181	0.412	76.061
NAT	1	3	609	18.866	64.377	8.598	0.192	16.141
NAT	1	3	610	3.856	50.165	15.490	0.121	1.900
NAT	1	3	611	204.195	44.790	3.150	0.328	263.665
NAT	1	3	612	46.781	68.619	8.029	0.720	71.151
NAT	1	3	613	257.914	41.617	20.607	0.902	89.895
NAT	1	3	614	328.396	82.912	27.599	0.895	1.865
NAT	1	3	615	154.178	62.992	3.971	0.530	84.674
NAT	1	3	616	39.570	80.917	7.246	0.218	89.959
NAT	1	3	617	210.971	89.234	13.456	0.771	172.525
NAT	1	3	618	82.047	79.401	12.744	0.028	101.294
NAT	1	3	619	351.827	89.908	11.290	0.670	355.275
NAT	1	3	620	241.389	55.493	26.045	0.834	0.925
NAT	1	3	621	312.173	39.241	5.075	0.646	88.240
NAT	1	3	622	122.020	64.301	5.967	0.229	135.171
NAT	1	3	623	218.264	89.666	3.533	0.295	215.265
NAT	1	3	624	97.707	78.296	12.616	0.023	89.820
NAT	1	3	625	158.178	52.629	7.977	0.088	150.120
NAT	1	3	626	337.448	34.156	3.021	0.282	352.651
NAT	1	3	627	322.154	48.709	6.357	0.226	91.091
NAT	1	3	628	293.804	89.773	6.457	0.684	120.035
NAT	1	3	629	358.548	30.751	14.369	0.087	357.151
NAT	1	3	630	335.951	89.690	12.602	0.941	143.238
NAT	1	3	631	177.066	79.789	12.128	0.182	326.417
NAT	1	3	632	114.930	89.737	7.175	0.842	347.073
NAT	1	3	633	165.668	89.926	3.148	0.396	184.395
NAT	1	3	634	202.652	32.224	4.598	0.480	358.743
NAT	1	3	635	89.809	83.905	17.422	0.013	89.995
NAT	1	3	636	340.739	55.412	4.676	0.038	342.179
NAT	1	3	637	220.073	89.714	4.678	0.718	110.801
NAT	1	3	638	118.491	71.714	6.853	0.349	113.832
NAT	1	3	639	145.138	55.670	3.258	0.667	159.671
NAT	1	3	640	121.866	54.211	8.203	0.336	104.846
NAT	1	3	641	88.459	64.757	6.543	0.001	264.990
NAT	1	3	642	21.669	86.831	13.510	0.935	148.224
NAT	1	3	643	237.589	83.572	22.742	0.900	332.643
NAT	1	3	644	259.346	62.602	12.292	0.486	277.424
NAT	1	3	645	153.537	63.068	3.603	0.075	146.039
NAT	1	3	646	255.679	89.715	6.652	0.576	232.852
NAT	1	3	647	331.167	79.307	12.062	0.746	154.892
NAT	1	3	648	214.515	45.030	4.265	0.105	196.956
NAT	1	3	649	335.019	89.688	3.212	0.313	337.313
NAT	1	3	650	284.939	88.773	17.576	0.437	269.861
NAT	1	3	651	103.270	84.800	17.282	0.081	90.912
NAT	1	3	652	287.284	72.702	12.291	0.780	179.759
NAT	1	3	653	196.641	56.125	4.015	0.107	200.789
NAT	1	3	654	245.756	88.724	4.920	0.930	180.777
NAT	1	3	655	113.942	85.176	26.100	0.025	92.189
NAT	1	3	656	298.394	89.823	8.518	0.952	260.901
NAT	1	3	657	197.119	41.707	15.135	0.331	177.640
NAT	1	3	658	23.570	64.813	11.286	0.580	359.798
NAT	1	3	659	318.172	35.080	3.248	0.448	357.134
NAT	1	3	660	322.769	58.165	22.431	0.741	89.828
NAT	1	3	661	134.972	40.813	3.552	0.211	150.733
NAT	1	3	662	58.350	68.208	9.955	0.422	107.752
NAT	1	3	663	265.993	89.915	3.940	0.920	88.537
NAT	1	3	664	196.232	67.938	6.973	0.419	15.444
NAT	1	3	665	65.157	89.079	27.301	0.884	182.617
NAT	1	3	666	131.498	89.857	6.672	0.865	193.396
NAT	1	3	667	182.244	89.663	7.724	0.728	185.776
NAT	1	3	668	86.785	84.812	14.652	0.039	90.042
NAT	1	3	669	122.536	71.586	8.078	0.673	341.303
NAT	1	3	670	89.244	89.767	7.967	0.389	60.819
NAT	1	3	671	179.537	58.285	5.682	0.474	140.931
NAT	1	3	672	353.150	51.987	17.369	0.183	93.504
NAT	1	3	673	312.868	46.127	29.276	0.765	5.668
NAT	1	3	674	55.403	89.898	8.574	0.527	62.454
NAT	1	3	675	41.978	86.510	13.199	0.588	93.735
NAT	1	3	676	315.925	43.036	4.857	0.562	269.147
NAT	1	3	677	196.707	62.053	3.062	0.223	200.527
NAT	1	3	678	63.824	77.128	8.289	0.113	91.267
NAT	1	3	679	165.532	44.432	20.952	0.928	31.002
NAT	1	3	680	74.683	79.700	12.185	0.032	90.378
NAT	1	3	681	314.451	89.519	3.736	0.665	18.440
NAT	1	3	682	129.312	81.172	13.040	0.758	63.840
NAT	1	3	683	146.795	67.246	3.517	0.140	160.464
NAT	1	3	684	301.168	60.338	16.300	0.640	179.137
NAT	1	3	685	46.639	59.497	6.635	0.302	104.738
NAT	1	3	686	255.304	86.097	10.400	0.551	272.698
NAT	1	3	687	43.504	39.486	3.381	0.502	167.168
NAT	1	3	688	87.883	84.048	15.863	0.019	89.966
NAT	1	3	689	171.810	89.810	3.094	0.150	170.238
NAT	1	3	690	353.605	41.160	21.744	0.189	90.657
NAT	1	3	691	104.083	88.847	11.813	0.758	15.322
NAT	1	3	692	40.476	82.562	20.067	0.716	106.187
NAT	1	3	693	59.293	76.241	6.134	0.070	42.643
NAT	1	3	694	170.190	79.217	17.863	0.793	95.592
NAT	1	3	695	85.273	73.224	22.915	0.017	72.203
NAT	1	3	696	40.550	64.043	9.913	0.454	88.611
NAT	1	3	697	301.778	54.771	11.883	0.660	85.924
NAT	1	3	698	115.934	82.852	13.341	0.201	88.309
NAT	1	3	699	291.823	89.685	8.839	0.766	90.701
NAT	1	3	700	204.017	88.575	17.215	0.720	175.812
NAT	1	3	701	258.820	89.253	7.470	0.686	187.909
NAT	1	3	702	190.673	51.908	4.258	0.017	183.370
NAT	1	3	703	222.399	89.321	16.126	0.893	88.446
NAT	1	3	704	234.110	46.926	3.532	0.157	186.454
NAT	1	3	705	335.080	52.604	5.205	0.175	353.334
NAT	1	3	706	123.149	54.918	20.363	0.372	182.933
NAT	1	3	707	308.223	52.153	4.448	0.775	165.929
NAT	1	3	708	11.844	89.426	12.512	0.642	81.772
NAT	1	3	709	107.046	86.660	17.661	0.022	86.094
NAT	1	3	710	86.270	82.128	12.083	0.095	90.551
NAT	1	3	711	130.114	34.027	19.727	0.787	358.357
NAT	1	3	712	171.558	88.486	7.059	0.293	182.355
NAT	1	3	713	27.802	81.471	14.857	0.432	32.746
NAT	1	3	714	150.118	88.931	22.372	0.444	166.701
NAT	1	3	715	286.944	39.307	4.289	0.484	210.217
NAT	1	3	716	84.168	81.190	19.957	0.028	91.281
NAT	1	3	717	266.807	88.446	8.112	0.379	87.894
NAT	1	3	718	91.957	65.822	6.674	0.001	265.366
NAT	1	3	719	267.308	89.439	6.451	0.443	265.348
NAT	1	3	720	34.589	36.300	13.966	0.386	89.888
NAT	1	3	721	112.094	79.558	7.343	0.174	87.939
NAT	1	3	722	249.339	54.434	4.554	0.225	41.315
NAT	1	3	723	172.341	56.782	7.891	0.336	357.270
NAT	1	3	724	10.136	33.102	3.289	0.403	3.633
NAT	1	3	725	53.320	31.507	4.729	0.300	1.463
NAT	1	3	726	231.074	39.725	3.017	0.327	183.645
NAT	1	3	727	292.961	62.078	3.882	0.408	2.173
NAT	1	3	728	38.916	40.138	4.470	0.123	10.205
NAT	1	3	729	265.265	88.922	3.946	0.916	272.350
NAT	1	3	730	8.384	31.894	16.506	0.013	358.546
NAT	1	3	731	149.973	67.355	3.522	0.035	152.810
NAT	1	3	732	169.705	35.800	4.225	0.115	201.056
NAT	1	3	733	234.377	40.407	5.854	0.286	228.633
NAT	1	3	734	290.239	89.638	10.708	0.900	36.852
NAT	1	3	735	324.383	89.299	13.383	0.749	158.196
NAT	1	3	736	304.348	84.247	11.981	0.887	148.674
NAT	1	3	737	344.844	58.537	3.225	0.549	178.762
NAT	1	3	738	262.418	43.259	7.787	0.490	272.209
NAT	1	3	739	303.876	89.051	5.703	0.616	124.573
NAT	1	3	740	246.788	67.365	4.617	0.310	178.786
NAT	1	3	741	43.238	83.807	6.900	0.343	91.613
NAT	1	3	742	158.721	32.729	4.584	0.070	329.315
NAT	1	3	743	125.830	38.038	17.348	0.515	11.896
NAT	1	3	744	115.277	89.626	2.974	0.791	269.506
NAT	1	3	745	183.072	88.336	23.801	0.311	358.769
NAT	1	3	746	81.862	89.207	11.238	0.903	181.180
NAT	1	3	747	94.805	76.089	7.969	0.557	90.692
NAT	1	3	748	180.096	87.229	6.451	0.107	182.539
NAT	1	3	749	323.089	89.836	15.864	0.938	18.675
NAT	1	3	750	295.382	31.958	6.311	0.897	269.986
NAT	1	3	751	350.002	59.442	4.472	0.078	342.461
NAT	1	3	752	61.091	41.373	5.298	0.055	54.823
NAT	1	3	753	13.333	44.064	3.523	0.296	351.946
NAT	1	3	754	164.419	68.985	7.193	0.391	345.612
NAT	1	3	755	230.274	50.413	3.257	0.526	207.030
NAT	1	3	756	123.712	64.228	5.993	0.230	140.305
NAT	1	3	757	166.353	86.667	11.110	0.476	168.714
NAT	1	3	758	249.429	89.441	7.339	0.717	130.996
NAT	1	3	759	226.309	41.218	12.438	0.506	42.691
NAT	1	3	760	291.012	87.846	25.835	0.758	5.540
NAT	1	3	761	301.342	30.243	9.416	0.696	2.137
NAT	1	3	762	102.510	83.165	12.904	0.232	89.964
NAT	1	3	763	205.855	89.671	18.807	0.697	194.166
NAT	1	3	764	76.810	73.422	8.084	0.410	86.751
NAT	1	3	765	252.756	58.776	4.544	0.257	86.277
NAT	1	3	766	102.232	71.245	19.074	0.805	149.704
NAT	1	3	767	34.045	89.234	8.254	0.634	85.885
NAT	1	3	768	350.405	86.287	20.010	0.443	356.883
NAT	1	3	769	309.491	35.211	4.504	0.685	3.506
NAT	1	3	770	158.939	84.387	12.306	0.073	178.436
NAT	1	3	771	11.669	33.040	5.112	0.028	58.144
NAT	1	3	772	158.918	32.213	3.472	0.117	190.181
NAT	1	3	773	20.243	45.092	12.037	0.748	87.229
NAT	1	3	774	65.144	83.740	8.018	0.892	85.137
NAT	1	3	775	67.229	77.498	18.781	0.733	171.467
NAT	1	3	776	45.413	30.630	4.682	0.150	27.108
NAT	1	3	777	256.028	43.190	4.586	0.479	181.012
NAT	1	3	778	346.905	32.727	5.039	0.025	91.954
NAT	1	3	779	226.419	55.342	3.338	0.502	193.919
NAT	1	3	780	34.056	43.811	4.622	0.128	20.967
NAT	1	3	781	128.392	81.872	4.606	0.758	139.115
NAT	1	3	782	23.735	88.916	7.392	0.937	89.400
NAT	1	3	783	41.785	40.564	22.545	0.809	107.745
NAT	1	3	784	174.864	89.738	14.461	0.189	187.815
NAT	1	3	785	336.104	36.399	7.798	0.183	8.650
NAT	1	3	786	7.693	73.783	7.969	0.603	308.576
NAT	1	3	787	163.040	79.453	26.093	0.677	7.218
NAT	1	3	788	137.856	38.525	12.562	0.261	171.259
NAT	1	3	789	0.130	89.480	7.282	0.538	7.793
NAT	1	3	790	84.932	83.143	13.692	0.016	102.577
NAT	1	3	791	358.274	80.555	4.121	0.393	358.634
NAT	1	3	792	238.462	88.677	6.675	0.883	106.983
NAT	1	3	793	93.733	72.732	27.070	0.017	77.628
NAT	1	3	794	113.149	48.550	3.625	0.114	149.551
NAT	1	3	795	245.993	87.400	13.506	0.838	2.358
NAT	1	3	796	252.515	89.037	6.800	0.799	176.429
NAT	1	3	797	169.450	85.566	8.019	0.730	92.448
NAT	1	3	798	64.355	52.508	18.694	0.847	14.465
NAT	1	3	799	197.714	31.103	8.306	0.301	176.491
NAT	1	3	800	213.907	87.071	13.852	0.854	2.332
NAT	1	3	801	306.774	38.075	4.510	0.425	349.556
NAT	1	3	802	328.874	89.630	7.804	0.855	91.831
NAT	1	3	803	3.114	89.890	14.815	0.086	8.886
NAT	1	3	804	208.645	60.584	3.058	0.237	198.424
NAT	1	3	805	247.873	55.391	9.764	0.500	91.464
NAT	1	3	806	203.554	43.125	14.798	0.336	267.313
NAT	1	3	807	64.218	36.936	3.401	0.408	158.526
NAT	1	3	808	92.906	87.739	18.458	0.544	98.053
NAT	1	3	809	193.380	69.582	3.150	0.404	190.457
NAT	1	3	810	127.337	64.895	9.875	0.492	89.191
NAT	1	3	811	217.136	51.084	4.139	0.179	214.065
NAT	1	3	812	349.654	61.577	3.369	0.194	11.446
NAT	1	3	813	268.504	89.421	11.481	0.869	176.956
NAT	1	3	814	153.892	62.944	3.482	0.086	139.442
NAT	1	3	815	192.313	42.114	4.220	0.044	179.965
NAT	1	3	816	184.517	39.790	3.471	0.039	192.123
NAT	1	3	817	172.499	41.748	14.770	0.568	347.874
NAT	1	3	818	353.931	71.921	10.955	0.232	1.014
NAT	1	3	819	53.972	83.588	26.751	0.882	68.485
NAT	1	3	820	73.146	80.783	11.319	0.076	88.802
NAT	1	3	821	136.001	37.698	8.119	0.464	182.834
NAT	1	3	822	3.833	55.178	20.057	0.581	91.685
NAT	1	3	823	352.348	48.181	3.039	0.068	0.667
NAT	1	3	824	192.338	53.804	3.008	0.374	188.987
NAT	1	3	825	134.288	63.030	10.456	0.444	88.369
NAT	1	3	826	216.662	84.131	3.767	0.248	238.880
NAT	1	3	827	328.204	45.050	4.549	0.174	353.820
NAT	1	3	828	74.615	82.782	13.488	0.039	86.856
NAT	1	3	829	350.112	65.100	12.056	0.381	9.164
NAT	1	3	830	277.520	80.221	16.750	0.822	343.481
NAT	1	3	831	333.721	33.343	4.255	0.114	0.831
NAT	1	3	832	86.503	62.786	6.431	0.023	264.010
NAT	1	3	833	8.160	79.863	3.097	0.104	4.902
NAT	1	3	834	328.625	47.074	3.306	0.284	6.114
NAT	1	3	835	143.732	88.759	17.428	0.601	357.116
NAT	1	3	836	185.417	56.809	2.959	0.416	178.776
NAT	1	3	837	63.040	69.359	8.226	0.485	65.678
NAT	1	3	838	10.481	31.184	16.582	0.005	178.532
NAT	1	3	839	354.448	89.664	11.869	0.265	346.118
NAT	1	3	840	131.543	65.393	9.725	0.380	86.482
NAT	1	3	841	359.713	46.866	9.757	0.089	352.522
NAT	1	3	842	180.583	89.350	4.588	0.951	180.332
NAT	1	3	843	113.050	55.888	3.795	0.261	138.024
NAT	1	3	844	88.425	85.945	25.973	0.260	88.840
NAT	1	3	845	98.761	85.552	12.243	0.026	178.965
NAT	1	3	846	283.055	89.287	7.072	0.743	85.671
NAT	1	3	847	178.544	45.735	3.742	0.379	354.895
NAT	1	3	848	86.635	85.830	18.242	0.016	91.786
NAT	1	3	849	259.883	89.890	6.968	0.732	73.331
NAT	1	3	850	279.147	34.359	3.112	0.806	6.478
NAT	1	3	851	78.982	87.258	19.718	0.515	95.938
NAT	1	3	852	314.750	45.277	3.976	0.191	85.908
NAT	1	3	853	252.797	89.489	9.512	0.786	37.552
NAT	1	3	854	116.234	34.566	12.479	0.344	349.299
NAT	1	3	855	195.482	89.799	6.527	0.329	187.071
NAT	1	3	856	258.950	81.641	7.202	0.640	85.473
NAT	1	3	857	350.144	89.836	3.868	0.922	1.219
NAT	1	3	858	256.710	87.988	24.275	0.214	89.783
NAT	1	3	859	343.610	88.592	4.179	0.808	84.487
NAT	1	3	860	93.398	76.764	12.467	0.017	87.851
NAT	1	3	861	136.868	88.598	11.689	0.383	124.400
NAT	1	3	862	152.338	66.901	3.481	0.717	197.960
NAT	1	3	863	14.553	31.519	4.270	0.044	17.809
NAT	1	3	864	34.588	30.212	4.906	0.547	262.839
NAT	1	3	865	49.891	88.292	13.905	0.838	148.584
NAT	1	3	866	209.770	76.545	4.246	0.134	203.195
NAT	1	3	867	148.972	89.735	6.856	0.677	357.569
NAT	1	3	868	256.738	86.169	13.515	0.962	130.891
NAT	1	3	869	173.329	42.342	21.888	0.017	357.266
NAT	1	3	870	120.604	86.300	23.470	0.838	92.390
NAT	1	3	871	170.226	41.903	12.845	0.664	350.919
NAT	1	3	872	170.432	69.485	4.447	0.249	178.931
NAT	1	3	873	9.267	70.586	11.400	0.488	359.703
NAT	1	3	874	145.292	64.462	7.112	0.171	124.943
NAT	1	3	875	235.778	42.037	5.872	0.354	208.353
NAT	1	3	876	354.436	64.506	13.312	0.013	94.282
NAT	1	3	877	40.635	87.544	16.389	0.851	78.103
NAT	1	3	878	45.984	86.319	19.264	0.871	80.770
NAT	1	3	879	19.244	89.671	10.779	0.600	70.499
NAT	1	3	880	265.554	42.376	21.791	0.886	204.201
NAT	1	3	881	78.356	82.345	13.312	0.222	92.253
NAT	1	3	882	26.724	65.384	3.699	0.242	6.170
NAT	1	3	883	310.020	35.793	4.350	0.667	187.775
NAT	1	3	884	351.997	35.870	4.098	0.474	358.434
NAT	1	3	885	325.439	54.828	18.223	0.214	333.666
NAT	1	3	886	195.489	89.922	5.995	0.310	179.091
NAT	1	3	887	275.094	86.697	8.500	0.364	270.429
NAT	1	3	888	294.221	88.036	6.188	0.783	267.459
NAT	1	3	889	97.846	84.050	19.692	0.013	89.459
NAT	1	3	890	330.893	60.522	3.266	0.222	343.117
NAT	1	3	891	250.136	89.921	7.171	0.851	78.519
NAT	1	3	892	182.487	61.259	5.717	0.247	183.395
NAT	1	3	893	189.475	49.246	3.021	0.083	184.736
NAT	1	3	894	218.480	55.759	3.402	0.502	186.532
NAT	1	3	895	251.352	89.630	14.113	0.936	62.496
NAT	1	3	896	332.060	61.190	4.411	0.597	352.869
NAT	1	3	897	188.026	75.578	4.424	0.043	188.525
NAT	1	3	898	170.109	36.800	3.010	0.287	357.406
NAT	1	3	899	247.098	89.469	6.384	0.779	340.456
NAT	1	3	900	89.738	82.152	8.179	0.599	180.656
NAT	1	1	901	217.488	66.419	4.120	0.128	21.720
NAT	1	1	902	206.559	67.684	3.323	0.407	191.915
NAT	1	1	903	223.533	86.531	18.923	0.884	147.186
NAT	1	1	904	93.989	85.426	24.093	0.424	42.851
NAT	1	1	905	167.997	73.896	3.059	0.166	185.785
NAT	1	1	906	260.580	89.927	6.398	0.336	268.859
NAT	1	1	907	35.333	87.745	18.221	0.847	94.820
NAT	1	1	908	95.452	87.380	17.648	0.915	112.113
NAT	1	1	909	218.098	51.865	4.018	0.191	345.329
NAT	1	1	910	23.380	42.025	3.846	0.467	334.028
NAT	1	1	911	22.311	64.991	4.711	0.057	12.462
NAT	1	1	912	190.916	85.620	4.332	0.216	338.866
NAT	1	1	913	70.606	83.211	19.226	0.041	85.853
NAT	1	1	914	353.011	35.057	4.555	0.148	25.311
NAT	1	1	915	79.612	52.126	5.868	0.389	208.448
NAT	1	1	916	206.854	40.539	2.951	0.473	190.431
NAT	1	1	917	149.239	46.083	4.541	0.031	178.588
NAT	1	1	918	99.979	74.880	17.896	0.023	87.972
NAT	1	1	919	348.632	39.451	5.074	0.016	139.509
NAT	1	1	920	128.950	36.940	24.063	0.723	4.696
NAT	1	1	921	229.320	30.238	3.984	0.316	143.853
NAT	1	1	922	215.658	86.909	13.718	0.725	179.898
NAT	1	1	923	342.389	55.878	4.391	0.603	7.590
NAT	1	1	924	81.351	73.967	24.850	0.011	175.355
NAT	1	1	925	179.516	89.947	3.666	0.688	174.223
NAT	1	1	926	275.054	32.503	3.376	0.359	180.108
NAT	1	1	927	347.948	31.360	5.020	0.017	112.491
NAT	1	1	928	65.199	82.872	17.993	0.156	234.059
NAT	1	1	929	325.968	58.914	6.254	0.953	88.371
NAT	1	1	930	153.570	41.671	7.315	0.447	310.466
NAT	1	1	931	293.972	81.945	16.102	0.910	179.611
NAT	1	1	932	316.014	30.352	9.416	0.729	268.241
NAT	1	1	933	178.469	81.797	3.476	0.145	193.352
NAT	1	1	934	2.818	53.939	19.428	0.005	77.105
NAT	1	1	935	329.500	85.374	10.455	0.890	130.831
NAT	1	1	936	297.734	59.739	21.724	0.181	267.262
NAT	1	1	937	32.379	35.709	4.870	0.665	271.244
NAT	1	1	938	158.228	82.826	17.699	0.958	25.725
NAT	1	1	939	14.964	36.066	16.521	0.010	359.513
NAT	1	1	940	263.724	38.557	2.965	0.386	179.116
NAT	1	1	941	211.252	89.353	3.352	0.573	6.014
NAT	1	1	942	348.880	89.783	6.583	0.899	359.329
NAT	1	1	943	173.817	89.588	3.107	0.279	0.699
NAT	1	1	944	185.044	64.709	3.678	0.178	177.784
NAT	1	1	945	146.062	32.877	22.823	0.672	10.599
NAT	1	1	946	271.954	89.474	10.904	0.784	139.839
NAT	1	1	947	338.665	72.311	4.621	0.252	358.323
NAT	1	1	948	279.555	65.950	3.896	0.311	271.257
NAT	1	1	949	259.708	89.892	10.475	0.402	176.725
NAT	1	1	950	263.279	89.546	5.353	0.826	93.097
NAT	1	1	951	10.639	69.641	3.557	0.261	350.496
NAT	1	1	952	225.807	87.684	25.065	0.878	2.535
NAT	1	1	953	211.858	65.800	4.156	0.104	28.857
NAT	1	1	954	35.148	52.762	10.277	0.089	349.812
NAT	1	1	955	291.177	89.036	8.851	0.895	39.043
NAT	1	1	956	252.529	89.759	7.456	0.616	19.581
NAT	1	1	957	27.448	45.798	3.860	0.647	20.362
NAT	1	1	958	255.841	66.573	9.686	0.809	95.059
NAT	1	1	959	296.281	88.602	8.195	0.727	342.668
NAT	1	1	960	22.974	86.230	14.580	0.917	69.035
NAT	1	1	961	81.891	75.681	22.382	0.018	87.321
NAT	1	1	962	122.942	73.543	27.376	0.247	118.252
NAT	1	1	963	59.594	84.140	6.042	0.899	350.920
NAT	1	1	964	60.413	89.700	8.136	0.879	351.791
NAT	1	1	965	212.519	61.955	3.131	0.120	32.677
NAT	1	1	966	287.773	87.643	13.582	0.842	184.439
NAT	1	1	967	3.627	89.588	5.612	0.839	103.719
NAT	1	1	968	212.974	41.666	4.497	0.641	78.448
NAT	1	1	969	28.165	36.287	3.523	0.441	6.333
NAT	1	1	970	219.444	89.155	14.041	0.568	50.519
NAT	1	1	971	200.114	55.786	4.055	0.134	221.415
NAT	1	1	972	66.203	76.804	8.151	0.478	117.630
NAT	1	1	973	359.222	43.694	4.334	0.658	13.527
NAT	1	1	974	46.393	35.042	4.734	0.198	12.767
NAT	1	1	975	10.679	75.045	3.554	0.116	199.857
NAT	1	1	976	21.018	45.703	3.557	0.494	186.373
NAT	1	1	977	226.548	88.769	9.349	0.879	103.942
NAT	1	1	978	248.208	86.983	16.061	0.845	358.582
NAT	1	1	979	127.209	50.559	8.022	0.880	135.219
NAT	1	1	980	314.505	89.767	11.662	0.534	330.347
NAT	1	1	981	120.584	35.678	5.236	0.457	87.983
NAT	1	1	982	151.393	89.809	6.550	0.813	348.783
NAT	1	1	983	240.993	58.497	17.662	0.907	177.411
NAT	1	1	984	282.428	69.515	3.921	0.778	267.731
NAT	1	1	985	159.056	30.157	18.171	0.482	333.913
NAT	1	1	986	250.702	87.396	8.417	0.314	184.087
NAT	1	1	987	62.178	89.099	25.840	0.844	5.856
NAT	1	1	988	252.038	76.608	24.903	0.848	88.185
NAT	1	1	989	288.782	88.979	7.884	0.376	171.627
NAT	1	1	990	54.566	82.902	16.076	0.852	39.966
NAT	1	1	991	8.308	36.577	5.117	0.018	7.543
NAT	1	1	992	202.666	35.572	4.236	0.064	33.707
NAT	1	1	993	79.184	75.955	11.037	0.065	110.755
NAT	1	1	994	251.787	89.380	16.266	0.880	63.893
NAT	1	1	995	47.624	51.180	9.856	0.669	151.649
NAT	1	1	996	327.988	30.937	3.128	0.647	10.819
NAT	1	1	997	358.250	38.466	5.048	0.451	89.702
NAT	1	1	998	71.459	80.652	22.701	0.188	91.862
NAT	1	1	999	40.957	88.961	6.855	0.396	42.998
NAT	1	1	1000	174.429	58.068	14.635	0.133	264.142
NAT	1	1	1001	145.282	83.154	5.735	0.787	95.902
NAT	1	1	1002	291.138	89.820	5.170	0.797	28.731
NAT	1	1	1003	350.148	43.214	4.383	0.250	56.197
NAT	1	1	1004	341.878	89.435	7.402	0.450	348.321
NAT	1	1	1005	97.844	89.655	12.156	0.036	98.294
NAT	1	1	1006	280.374	57.641	4.602	0.787	264.293
NAT	1	1	1007	121.048	86.928	24.142	0.853	120.494
NAT	1	1	1008	266.681	89.891	6.038	0.883	94.524
NAT	1	1	1009	67.266	76.986	9.457	0.096	55.383
NAT	1	1	1010	226.818	89.656	3.735	0.382	228.524
NAT	1	1	1011	305.523	68.459	27.315	0.502	89.620
NAT	1	1	1012	311.507	37.835	5.008	0.196	64.699
NAT	1	1	1013	308.110	88.581	12.034	0.665	87.270
NAT	1	1	1014	122.227	58.575	5.888	0.267	168.233
NAT	1	1	1015	281.871	89.780	6.918	0.771	5.507
NAT	1	1	1016	346.835	44.586	3.174	0.070	357.445
NAT	1	1	1017	8.809	88.775	7.369	0.693	113.450
NAT	1	1	1018	319.846	80.887	3.785	0.237	326.676
NAT	1	1	1019	178.264	85.283	12.908	0.675	347.461
NAT	1	1	1020	79.008	58.868	13.499	0.502	48.988
NAT	1	1	1021	308.080	41.103	4.565	0.323	8.544
NAT	1	1	1022	312.047	88.429	8.085	0.389	197.085
NAT	1	1	1023	317.217	30.050	4.467	0.401	16.719
NAT	1	1	1024	336.877	30.125	4.436	0.060	325.743
NAT	1	1	1025	142.240	89.890	7.464	0.474	340.760
NAT	1	1	1026	225.598	49.943	3.508	0.136	181.881
NAT	1	1	1027	275.271	89.827	8.000	0.526	89.475
NAT	1	1	1028	47.965	84.719	17.032	0.779	18.849
NAT	1	1	1029	182.278	89.802	6.515	0.276	183.449
NAT	1	1	1030	350.508	58.074	4.640	0.338	178.368
NAT	1	1	1031	196.026	38.227	17.648	0.686	241.052
NAT	1	1	1032	66.515	80.821	13.392	0.315	88.921
NAT	1	1	1033	125.052	44.968	3.376	0.197	151.004
NAT	1	1	1034	101.092	74.759	11.137	0.063	99.126
NAT	1	1	1035	11.029	62.012	3.540	0.047	182.926
NAT	1	1	1036	295.083	89.598	12.367	0.657	123.297
NAT	1	1	1037	307.856	31.822	18.046	0.908	334.971
NAT	1	1	1038	319.211	30.098	4.542	0.044	338.490
NAT	1	1	1039	40.669	48.071	3.493	0.446	24.747
NAT	1	1	1040	340.701	51.191	3.190	0.131	1.922
NAT	1	1	1041	273.819	86.221	24.699	0.924	103.389
NAT	1	1	1042	78.256	75.540	8.868	0.073	92.963
NAT	1	1	1043	0.456	89.758	6.418	0.910	140.398
NAT	1	1	1044	309.240	52.744	24.498	0.179	316.825
NAT	1	1	1045	181.026	41.573	14.665	0.120	341.093
NAT	1	1	1046	248.184	87.161	4.785	0.618	93.711
NAT	1	1	1047	349.514	33.375	5.088	0.023	46.282
NAT	1	1	1048	188.259	89.940	5.999	0.120	169.252
NAT	1	1	1049	182.019	89.823	3.303	0.415	191.178
NAT	1	1	1050	189.757	62.019	12.900	0.161	174.089
NAT	1	1	1051	69.492	86.703	24.425	0.059	76.130
NAT	1	1	1052	192.849	42.046	7.878	0.072	172.306
NAT	1	1	1053	302.839	70.406	10.564	0.933	44.380
NAT	1	1	1054	176.626	56.127	7.056	0.229	350.628
NAT	1	1	1055	130.438	79.461	22.812	0.376	98.938
NAT	1	1	1056	55.408	38.075	4.668	0.110	29.186
NAT	1	1	1057	334.471	46.767	4.538	0.063	185.413
NAT	1	1	1058	102.291	76.242	11.025	0.103	137.146
NAT	1	1	1059	52.835	88.832	3.011	0.861	275.235
NAT	1	1	1060	336.895	34.390	9.424	0.688	51.309
NAT	1	1	1061	263.867	88.903	12.339	0.543	172.427
NAT	1	1	1062	164.957	36.997	5.686	0.217	356.194
NAT	1	1	1063	159.300	89.815	9.586	0.439	178.387
NAT	1	1	1064	197.695	82.036	11.292	0.251	27.963
NAT	1	1	1065	203.038	65.245	4.315	0.149	265.831
NAT	1	1	1066	305.821	84.207	7.844	0.797	2.071
NAT	1	1	1067	335.876	70.953	3.371	0.195	354.119
NAT	1	1	1068	236.275	81.649	12.014	0.587	177.535
NAT	1	1	1069	258.430	85.391	4.241	0.490	265.742
NAT	1	1	1070	305.196	86.827	6.540	0.698	23.052
NAT	1	1	1071	160.165	45.673	10.385	0.043	61.211
NAT	1	1	1072	157.493	80.700	25.734	0.685	4.207
NAT	1	1	1073	56.912	73.031	24.014	0.768	134.450
NAT	1	1	1074	331.836	88.457	26.893	0.804	37.347
NAT	1	1	1075	223.384	47.852	4.041	0.184	176.132
NAT	1	1	1076	238.481	83.578	17.170	0.914	173.212
NAT	1	1	1077	122.479	46.730	25.173	0.264	180.377
NAT	1	1	1078	0.489	84.470	12.071	0.399	7.899
NAT	1	1	1079	316.787	35.158	26.675	0.719	319.786
NAT	1	1	1080	76.262	78.471	13.013	0.613	87.514
NAT	1	1	1081	205.594	42.268	12.196	0.068	185.871
NAT	1	1	1082	6.087	32.216	5.104	0.022	10.601
NAT	1	1	1083	223.721	45.112	4.005	0.185	204.866
NAT	1	1	1084	230.383	41.348	4.035	0.190	193.161
NAT	1	1	1085	203.769	57.193	4.019	0.132	9.822
NAT	1	1	1086	252.743	59.050	4.528	0.276	89.746
NAT	1	1	1087	156.648	69.367	6.677	0.064	69.957
NAT	1	1	1088	283.820	59.752	11.534	0.410	344.964
NAT	1	1	1089	310.756	89.743	17.956	0.729	119.036
NAT	1	1	1090	75.324	33.185	8.556	0.615	83.007
NAT	1	1	1091	285.242	89.786	4.911	0.846	123.423
NAT	1	1	1092	305.571	89.590	8.458	0.751	165.559
NAT	1	1	1093	168.168	75.510	6.490	0.063	310.073
NAT	1	1	1094	171.605	88.825	6.591	0.701	36.570
NAT	1	1	1095	45.707	56.967	3.856	0.508	132.434
NAT	1	1	1096	344.461	41.860	4.479	0.170	358.336
NAT	1	1	1097	1.501	49.669	7.487	0.256	188.767
NAT	1	1	1098	91.730	82.846	23.717	0.048	90.443
NAT	1	1	1099	190.051	89.844	4.382	0.506	210.397
[truncated: 28,241 more rows]
