# Supplementary material for: The lawful imprecision of human surface tilt estimation in natural scenes
Source: eLife. 2018 Jan 31;7:e31448. doi: 10.7554/eLife.31448 (PMC5844693; doi:10.7554/eLife.31448)
Supplement: Source data 3. [file elife-31448-data3.txt]

stmType	subjNum	trialID	RTiltUDeg
NAT	mmse	1	92.133
NAT	mmse	2	25.302
NAT	mmse	3	1.635
NAT	mmse	4	7.444
NAT	mmse	5	173.162
NAT	mmse	6	30.322
NAT	mmse	7	98.085
NAT	mmse	8	91.363
NAT	mmse	9	156.289
NAT	mmse	10	167.543
NAT	mmse	11	4.763
NAT	mmse	12	1.779
NAT	mmse	13	87.931
NAT	mmse	14	136.238
NAT	mmse	15	93.203
NAT	mmse	16	65.580
NAT	mmse	17	85.147
NAT	mmse	18	172.710
NAT	mmse	19	19.508
NAT	mmse	20	42.560
NAT	mmse	21	8.324
NAT	mmse	22	90.201
NAT	mmse	23	176.227
NAT	mmse	24	77.606
NAT	mmse	25	164.618
NAT	mmse	26	170.001
NAT	mmse	27	0.614
NAT	mmse	28	2.149
NAT	mmse	29	0.522
NAT	mmse	30	38.467
NAT	mmse	31	165.277
NAT	mmse	32	3.676
NAT	mmse	33	22.917
NAT	mmse	34	96.342
NAT	mmse	35	120.618
NAT	mmse	36	40.875
NAT	mmse	37	151.499
NAT	mmse	38	89.799
NAT	mmse	39	37.075
NAT	mmse	40	89.151
NAT	mmse	41	170.874
NAT	mmse	42	89.437
NAT	mmse	43	9.113
NAT	mmse	44	88.166
NAT	mmse	45	79.842
NAT	mmse	46	14.035
NAT	mmse	47	142.219
NAT	mmse	48	90.353
NAT	mmse	49	90.129
NAT	mmse	50	95.786
NAT	mmse	51	4.363
NAT	mmse	52	178.459
NAT	mmse	53	82.975
NAT	mmse	54	25.715
NAT	mmse	55	1.601
NAT	mmse	56	93.551
NAT	mmse	57	4.520
NAT	mmse	58	88.657
NAT	mmse	59	163.951
NAT	mmse	60	33.301
NAT	mmse	61	174.640
NAT	mmse	62	1.569
NAT	mmse	63	86.369
NAT	mmse	64	155.326
NAT	mmse	65	2.879
NAT	mmse	66	88.110
NAT	mmse	67	179.006
NAT	mmse	68	1.986
NAT	mmse	69	88.327
NAT	mmse	70	7.917
NAT	mmse	71	8.020
NAT	mmse	72	35.756
NAT	mmse	73	172.056
NAT	mmse	74	117.040
NAT	mmse	75	143.156
NAT	mmse	76	178.781
NAT	mmse	77	93.988
NAT	mmse	78	1.160
NAT	mmse	79	24.655
NAT	mmse	80	178.032
NAT	mmse	81	94.951
NAT	mmse	82	98.657
NAT	mmse	83	88.975
NAT	mmse	84	91.235
NAT	mmse	85	75.320
NAT	mmse	86	22.690
NAT	mmse	87	9.983
NAT	mmse	88	12.610
NAT	mmse	89	120.311
NAT	mmse	90	156.430
NAT	mmse	91	169.152
NAT	mmse	92	169.338
NAT	mmse	93	167.013
NAT	mmse	94	153.364
NAT	mmse	95	82.449
NAT	mmse	96	2.741
NAT	mmse	97	178.976
NAT	mmse	98	177.849
NAT	mmse	99	16.412
NAT	mmse	100	100.884
NAT	mmse	101	169.940
NAT	mmse	102	90.008
NAT	mmse	103	32.953
NAT	mmse	104	38.877
NAT	mmse	105	15.826
NAT	mmse	106	179.299
NAT	mmse	107	2.576
NAT	mmse	108	97.213
NAT	mmse	109	92.485
NAT	mmse	110	169.653
NAT	mmse	111	109.115
NAT	mmse	112	1.745
NAT	mmse	113	86.978
NAT	mmse	114	56.905
NAT	mmse	115	159.116
NAT	mmse	116	178.635
NAT	mmse	117	64.389
NAT	mmse	118	177.755
NAT	mmse	119	162.037
NAT	mmse	120	1.802
NAT	mmse	121	9.871
NAT	mmse	122	15.160
NAT	mmse	123	173.050
NAT	mmse	124	172.918
NAT	mmse	125	91.283
NAT	mmse	126	172.997
NAT	mmse	127	111.406
NAT	mmse	128	153.769
NAT	mmse	129	146.385
NAT	mmse	130	5.170
NAT	mmse	131	166.064
NAT	mmse	132	146.926
NAT	mmse	133	102.076
NAT	mmse	134	8.983
NAT	mmse	135	176.333
NAT	mmse	136	5.797
NAT	mmse	137	15.345
NAT	mmse	138	171.856
NAT	mmse	139	166.485
NAT	mmse	140	90.565
NAT	mmse	141	152.908
NAT	mmse	142	67.869
NAT	mmse	143	89.516
NAT	mmse	144	174.298
NAT	mmse	145	91.202
NAT	mmse	146	86.440
NAT	mmse	147	165.644
NAT	mmse	148	163.820
NAT	mmse	149	179.820
NAT	mmse	150	96.761
NAT	mmse	151	82.063
NAT	mmse	152	17.984
NAT	mmse	153	91.272
NAT	mmse	154	174.552
NAT	mmse	155	92.265
NAT	mmse	156	1.140
NAT	mmse	157	1.386
NAT	mmse	158	88.784
NAT	mmse	159	85.233
NAT	mmse	160	100.749
NAT	mmse	161	89.888
NAT	mmse	162	159.876
NAT	mmse	163	102.730
NAT	mmse	164	80.979
NAT	mmse	165	33.114
NAT	mmse	166	161.220
NAT	mmse	167	119.193
NAT	mmse	168	108.985
NAT	mmse	169	13.711
NAT	mmse	170	170.420
NAT	mmse	171	81.819
NAT	mmse	172	125.000
NAT	mmse	173	68.766
NAT	mmse	174	102.227
NAT	mmse	175	92.279
NAT	mmse	176	176.585
NAT	mmse	177	179.275
NAT	mmse	178	83.720
NAT	mmse	179	163.352
NAT	mmse	180	95.493
NAT	mmse	181	4.283
NAT	mmse	182	55.439
NAT	mmse	183	25.060
NAT	mmse	184	9.289
NAT	mmse	185	71.644
NAT	mmse	186	164.005
NAT	mmse	187	89.618
NAT	mmse	188	86.311
NAT	mmse	189	159.022
NAT	mmse	190	30.238
NAT	mmse	191	155.077
NAT	mmse	192	171.893
NAT	mmse	193	178.518
NAT	mmse	194	6.771
NAT	mmse	195	111.850
NAT	mmse	196	157.600
NAT	mmse	197	70.995
NAT	mmse	198	5.456
NAT	mmse	199	178.275
NAT	mmse	200	4.503
NAT	mmse	201	17.274
NAT	mmse	202	118.093
NAT	mmse	203	93.420
NAT	mmse	204	90.654
NAT	mmse	205	125.818
NAT	mmse	206	1.908
NAT	mmse	207	10.988
NAT	mmse	208	63.674
NAT	mmse	209	89.096
NAT	mmse	210	25.258
NAT	mmse	211	93.665
NAT	mmse	212	89.873
NAT	mmse	213	90.000
NAT	mmse	214	95.706
NAT	mmse	215	87.192
NAT	mmse	216	171.328
NAT	mmse	217	48.817
NAT	mmse	218	172.201
NAT	mmse	219	156.931
NAT	mmse	220	90.729
NAT	mmse	221	106.018
NAT	mmse	222	8.505
NAT	mmse	223	174.993
NAT	mmse	224	179.896
NAT	mmse	225	157.114
NAT	mmse	226	85.774
NAT	mmse	227	82.819
NAT	mmse	228	150.262
NAT	mmse	229	8.107
NAT	mmse	230	1.215
NAT	mmse	231	34.300
NAT	mmse	232	169.741
NAT	mmse	233	86.378
NAT	mmse	234	4.874
NAT	mmse	235	125.723
NAT	mmse	236	170.302
NAT	mmse	237	88.339
NAT	mmse	238	95.355
NAT	mmse	239	172.400
NAT	mmse	240	154.692
NAT	mmse	241	168.043
NAT	mmse	242	1.021
NAT	mmse	243	3.622
NAT	mmse	244	88.352
NAT	mmse	245	174.239
NAT	mmse	246	160.062
NAT	mmse	247	70.986
NAT	mmse	248	104.927
NAT	mmse	249	90.192
NAT	mmse	250	117.977
NAT	mmse	251	158.053
NAT	mmse	252	1.380
NAT	mmse	253	13.692
NAT	mmse	254	20.654
NAT	mmse	255	157.768
NAT	mmse	256	27.742
NAT	mmse	257	8.445
NAT	mmse	258	65.408
NAT	mmse	259	88.818
NAT	mmse	260	90.083
NAT	mmse	261	91.367
NAT	mmse	262	179.323
NAT	mmse	263	174.771
NAT	mmse	264	179.541
NAT	mmse	265	88.693
NAT	mmse	266	91.620
NAT	mmse	267	90.710
NAT	mmse	268	65.637
NAT	mmse	269	168.569
NAT	mmse	270	85.893
NAT	mmse	271	170.549
NAT	mmse	272	66.350
NAT	mmse	273	59.191
NAT	mmse	274	174.981
NAT	mmse	275	178.233
NAT	mmse	276	141.263
NAT	mmse	277	62.023
NAT	mmse	278	3.021
NAT	mmse	279	157.364
NAT	mmse	280	91.367
NAT	mmse	281	4.999
NAT	mmse	282	120.159
NAT	mmse	283	179.267
NAT	mmse	284	102.759
NAT	mmse	285	3.852
NAT	mmse	286	179.554
NAT	mmse	287	20.816
NAT	mmse	288	3.795
NAT	mmse	289	1.061
NAT	mmse	290	176.811
NAT	mmse	291	92.768
NAT	mmse	292	171.588
NAT	mmse	293	89.973
NAT	mmse	294	6.662
NAT	mmse	295	162.498
NAT	mmse	296	8.697
NAT	mmse	297	149.817
NAT	mmse	298	177.085
NAT	mmse	299	86.594
NAT	mmse	300	124.858
NAT	mmse	301	6.961
NAT	mmse	302	5.821
NAT	mmse	303	90.389
NAT	mmse	304	93.485
NAT	mmse	305	1.251
NAT	mmse	306	6.962
NAT	mmse	307	178.927
NAT	mmse	308	97.439
NAT	mmse	309	5.406
NAT	mmse	310	86.216
NAT	mmse	311	96.521
NAT	mmse	312	95.781
NAT	mmse	313	169.390
NAT	mmse	314	82.803
NAT	mmse	315	167.744
NAT	mmse	316	86.144
NAT	mmse	317	171.789
NAT	mmse	318	88.897
NAT	mmse	319	90.434
NAT	mmse	320	4.653
NAT	mmse	321	3.492
NAT	mmse	322	47.166
NAT	mmse	323	73.633
NAT	mmse	324	22.372
NAT	mmse	325	84.092
NAT	mmse	326	1.133
NAT	mmse	327	76.239
NAT	mmse	328	129.747
NAT	mmse	329	179.956
NAT	mmse	330	94.991
NAT	mmse	331	25.977
NAT	mmse	332	156.170
NAT	mmse	333	164.556
NAT	mmse	334	98.856
NAT	mmse	335	160.464
NAT	mmse	336	29.908
NAT	mmse	337	162.633
NAT	mmse	338	34.210
NAT	mmse	339	17.129
NAT	mmse	340	178.307
NAT	mmse	341	19.658
NAT	mmse	342	168.988
NAT	mmse	343	177.468
NAT	mmse	344	177.116
NAT	mmse	345	177.933
NAT	mmse	346	4.937
NAT	mmse	347	177.689
NAT	mmse	348	91.232
NAT	mmse	349	179.385
NAT	mmse	350	92.524
NAT	mmse	351	139.396
NAT	mmse	352	96.281
NAT	mmse	353	91.702
NAT	mmse	354	176.637
NAT	mmse	355	90.966
NAT	mmse	356	175.786
NAT	mmse	357	136.584
NAT	mmse	358	19.949
NAT	mmse	359	93.829
NAT	mmse	360	89.353
NAT	mmse	361	3.528
NAT	mmse	362	11.164
NAT	mmse	363	171.773
NAT	mmse	364	5.800
NAT	mmse	365	122.231
NAT	mmse	366	12.698
NAT	mmse	367	8.742
NAT	mmse	368	89.144
NAT	mmse	369	0.819
NAT	mmse	370	19.723
NAT	mmse	371	7.636
NAT	mmse	372	11.454
NAT	mmse	373	148.355
NAT	mmse	374	0.459
NAT	mmse	375	179.659
NAT	mmse	376	173.708
NAT	mmse	377	117.962
NAT	mmse	378	21.121
NAT	mmse	379	93.167
NAT	mmse	380	123.578
NAT	mmse	381	98.787
NAT	mmse	382	8.681
NAT	mmse	383	8.828
NAT	mmse	384	1.384
NAT	mmse	385	12.520
NAT	mmse	386	26.914
NAT	mmse	387	179.386
NAT	mmse	388	156.976
NAT	mmse	389	123.712
NAT	mmse	390	71.922
NAT	mmse	391	88.925
NAT	mmse	392	7.384
NAT	mmse	393	73.779
NAT	mmse	394	4.284
NAT	mmse	395	177.463
NAT	mmse	396	135.270
NAT	mmse	397	179.988
NAT	mmse	398	89.481
NAT	mmse	399	93.697
NAT	mmse	400	166.873
NAT	mmse	401	178.273
NAT	mmse	402	88.483
NAT	mmse	403	9.730
NAT	mmse	404	174.401
NAT	mmse	405	170.830
NAT	mmse	406	99.630
NAT	mmse	407	92.196
NAT	mmse	408	4.145
NAT	mmse	409	164.752
NAT	mmse	410	59.655
NAT	mmse	411	81.957
NAT	mmse	412	177.446
NAT	mmse	413	166.282
NAT	mmse	414	87.580
NAT	mmse	415	32.416
NAT	mmse	416	72.058
NAT	mmse	417	163.781
NAT	mmse	418	144.867
NAT	mmse	419	5.640
NAT	mmse	420	94.798
NAT	mmse	421	92.370
NAT	mmse	422	111.663
NAT	mmse	423	159.608
NAT	mmse	424	177.654
NAT	mmse	425	152.237
NAT	mmse	426	76.533
NAT	mmse	427	64.676
NAT	mmse	428	172.099
NAT	mmse	429	90.136
NAT	mmse	430	177.363
NAT	mmse	431	83.619
NAT	mmse	432	14.414
NAT	mmse	433	92.602
NAT	mmse	434	135.411
NAT	mmse	435	178.511
NAT	mmse	436	105.907
NAT	mmse	437	86.198
NAT	mmse	438	125.332
NAT	mmse	439	176.703
NAT	mmse	440	179.829
NAT	mmse	441	150.927
NAT	mmse	442	0.090
NAT	mmse	443	2.514
NAT	mmse	444	171.450
NAT	mmse	445	80.255
NAT	mmse	446	97.673
NAT	mmse	447	71.467
NAT	mmse	448	157.940
NAT	mmse	449	87.955
NAT	mmse	450	173.679
NAT	mmse	451	179.346
NAT	mmse	452	95.608
NAT	mmse	453	175.267
NAT	mmse	454	92.060
NAT	mmse	455	9.581
NAT	mmse	456	8.276
NAT	mmse	457	100.128
NAT	mmse	458	131.358
NAT	mmse	459	96.250
NAT	mmse	460	169.602
NAT	mmse	461	32.228
NAT	mmse	462	52.783
NAT	mmse	463	10.064
NAT	mmse	464	49.437
NAT	mmse	465	90.668
NAT	mmse	466	178.207
NAT	mmse	467	98.508
NAT	mmse	468	6.930
NAT	mmse	469	0.998
NAT	mmse	470	89.237
NAT	mmse	471	170.805
NAT	mmse	472	107.113
NAT	mmse	473	18.751
NAT	mmse	474	75.895
NAT	mmse	475	44.298
NAT	mmse	476	94.293
NAT	mmse	477	92.005
NAT	mmse	478	5.046
NAT	mmse	479	91.266
NAT	mmse	480	40.357
NAT	mmse	481	102.110
NAT	mmse	482	178.570
NAT	mmse	483	2.007
NAT	mmse	484	86.458
NAT	mmse	485	145.285
NAT	mmse	486	86.028
NAT	mmse	487	93.598
NAT	mmse	488	89.045
NAT	mmse	489	165.545
NAT	mmse	490	35.689
NAT	mmse	491	130.300
NAT	mmse	492	130.752
NAT	mmse	493	22.150
NAT	mmse	494	2.718
NAT	mmse	495	85.454
NAT	mmse	496	146.635
NAT	mmse	497	122.107
NAT	mmse	498	91.091
NAT	mmse	499	173.981
NAT	mmse	500	29.777
NAT	mmse	501	109.105
NAT	mmse	502	113.866
NAT	mmse	503	17.274
NAT	mmse	504	167.531
NAT	mmse	505	107.943
NAT	mmse	506	170.887
NAT	mmse	507	36.895
NAT	mmse	508	147.753
NAT	mmse	509	93.016
NAT	mmse	510	99.720
NAT	mmse	511	119.080
NAT	mmse	512	12.813
NAT	mmse	513	90.647
NAT	mmse	514	165.085
NAT	mmse	515	179.976
NAT	mmse	516	121.464
NAT	mmse	517	177.422
NAT	mmse	518	5.783
NAT	mmse	519	6.977
NAT	mmse	520	8.377
NAT	mmse	521	83.938
NAT	mmse	522	21.792
NAT	mmse	523	105.742
NAT	mmse	524	127.734
NAT	mmse	525	178.157
NAT	mmse	526	40.668
NAT	mmse	527	179.542
NAT	mmse	528	61.913
NAT	mmse	529	167.702
NAT	mmse	530	87.517
NAT	mmse	531	168.675
NAT	mmse	532	115.648
NAT	mmse	533	96.000
NAT	mmse	534	160.151
NAT	mmse	535	101.088
NAT	mmse	536	163.629
NAT	mmse	537	178.924
NAT	mmse	538	1.706
NAT	mmse	539	175.749
NAT	mmse	540	170.469
NAT	mmse	541	91.193
NAT	mmse	542	9.097
NAT	mmse	543	156.331
NAT	mmse	544	40.304
NAT	mmse	545	12.477
NAT	mmse	546	87.880
NAT	mmse	547	165.628
NAT	mmse	548	88.832
NAT	mmse	549	107.708
NAT	mmse	550	73.484
NAT	mmse	551	135.592
NAT	mmse	552	164.953
NAT	mmse	553	6.684
NAT	mmse	554	163.317
NAT	mmse	555	20.209
NAT	mmse	556	2.001
NAT	mmse	557	49.804
NAT	mmse	558	1.318
NAT	mmse	559	89.359
NAT	mmse	560	22.446
NAT	mmse	561	90.477
NAT	mmse	562	150.648
NAT	mmse	563	0.086
NAT	mmse	564	173.134
NAT	mmse	565	50.802
NAT	mmse	566	72.819
NAT	mmse	567	179.765
NAT	mmse	568	6.692
NAT	mmse	569	175.845
NAT	mmse	570	179.662
NAT	mmse	571	174.993
NAT	mmse	572	119.833
NAT	mmse	573	178.364
NAT	mmse	574	80.384
NAT	mmse	575	147.238
NAT	mmse	576	87.544
NAT	mmse	577	99.389
NAT	mmse	578	37.050
NAT	mmse	579	153.659
NAT	mmse	580	81.362
NAT	mmse	581	94.189
NAT	mmse	582	96.913
NAT	mmse	583	170.698
NAT	mmse	584	100.349
NAT	mmse	585	81.207
NAT	mmse	586	25.697
NAT	mmse	587	17.794
NAT	mmse	588	22.717
NAT	mmse	589	3.091
NAT	mmse	590	104.110
NAT	mmse	591	81.564
NAT	mmse	592	143.195
NAT	mmse	593	76.236
NAT	mmse	594	58.170
NAT	mmse	595	176.898
NAT	mmse	596	178.656
NAT	mmse	597	87.851
NAT	mmse	598	85.617
NAT	mmse	599	172.168
NAT	mmse	600	8.150
NAT	mmse	601	92.508
NAT	mmse	602	172.877
NAT	mmse	603	86.434
NAT	mmse	604	163.709
NAT	mmse	605	90.185
NAT	mmse	606	98.227
NAT	mmse	607	150.336
NAT	mmse	608	89.984
NAT	mmse	609	8.020
NAT	mmse	610	175.456
NAT	mmse	611	17.107
NAT	mmse	612	176.647
NAT	mmse	613	89.527
NAT	mmse	614	29.199
NAT	mmse	615	90.603
NAT	mmse	616	89.061
NAT	mmse	617	168.464
NAT	mmse	618	93.247
NAT	mmse	619	1.177
NAT	mmse	620	93.710
NAT	mmse	621	89.429
NAT	mmse	622	130.147
NAT	mmse	623	9.474
NAT	mmse	624	91.383
NAT	mmse	625	171.383
NAT	mmse	626	173.993
NAT	mmse	627	163.797
NAT	mmse	628	103.325
NAT	mmse	629	170.773
NAT	mmse	630	94.120
NAT	mmse	631	176.864
NAT	mmse	632	108.040
NAT	mmse	633	0.119
NAT	mmse	634	179.665
NAT	mmse	635	91.397
NAT	mmse	636	174.238
NAT	mmse	637	87.336
NAT	mmse	638	95.214
NAT	mmse	639	164.920
NAT	mmse	640	121.168
NAT	mmse	641	90.128
NAT	mmse	642	120.328
NAT	mmse	643	177.197
NAT	mmse	644	27.868
NAT	mmse	645	169.516
NAT	mmse	646	19.930
NAT	mmse	647	124.299
NAT	mmse	648	179.643
NAT	mmse	649	145.598
NAT	mmse	650	88.055
NAT	mmse	651	161.526
NAT	mmse	652	88.876
NAT	mmse	653	12.011
NAT	mmse	654	98.424
NAT	mmse	655	97.384
NAT	mmse	656	12.341
NAT	mmse	657	106.519
NAT	mmse	658	84.917
NAT	mmse	659	8.187
NAT	mmse	660	2.534
NAT	mmse	661	166.951
NAT	mmse	662	17.623
NAT	mmse	663	90.941
NAT	mmse	664	4.257
NAT	mmse	665	16.778
NAT	mmse	666	102.364
NAT	mmse	667	176.941
NAT	mmse	668	80.754
NAT	mmse	669	75.911
NAT	mmse	670	100.164
NAT	mmse	671	1.402
NAT	mmse	672	115.039
NAT	mmse	673	88.426
NAT	mmse	674	59.477
NAT	mmse	675	32.476
NAT	mmse	676	88.771
NAT	mmse	677	9.565
NAT	mmse	678	77.332
NAT	mmse	679	6.239
NAT	mmse	680	86.769
NAT	mmse	681	9.683
NAT	mmse	682	90.078
NAT	mmse	683	164.189
NAT	mmse	684	83.002
NAT	mmse	685	79.108
NAT	mmse	686	163.646
NAT	mmse	687	165.823
NAT	mmse	688	92.240
NAT	mmse	689	173.498
NAT	mmse	690	0.005
NAT	mmse	691	99.609
NAT	mmse	692	95.018
NAT	mmse	693	13.093
NAT	mmse	694	168.951
NAT	mmse	695	53.356
NAT	mmse	696	69.699
NAT	mmse	697	89.671
NAT	mmse	698	93.379
NAT	mmse	699	156.710
NAT	mmse	700	1.317
NAT	mmse	701	4.705
NAT	mmse	702	5.493
NAT	mmse	703	88.686
NAT	mmse	704	178.388
NAT	mmse	705	6.180
NAT	mmse	706	106.985
NAT	mmse	707	116.154
NAT	mmse	708	175.030
NAT	mmse	709	94.715
NAT	mmse	710	87.946
NAT	mmse	711	13.792
NAT	mmse	712	178.495
NAT	mmse	713	28.456
NAT	mmse	714	163.026
NAT	mmse	715	61.383
NAT	mmse	716	82.273
NAT	mmse	717	88.752
NAT	mmse	718	93.565
NAT	mmse	719	90.465
NAT	mmse	720	89.815
NAT	mmse	721	85.395
NAT	mmse	722	91.163
NAT	mmse	723	176.685
NAT	mmse	724	178.092
NAT	mmse	725	168.453
NAT	mmse	726	7.893
NAT	mmse	727	94.813
NAT	mmse	728	89.611
NAT	mmse	729	94.772
NAT	mmse	730	70.654
NAT	mmse	731	159.246
NAT	mmse	732	176.371
NAT	mmse	733	79.726
NAT	mmse	734	12.763
NAT	mmse	735	166.276
NAT	mmse	736	88.336
NAT	mmse	737	178.543
NAT	mmse	738	90.658
NAT	mmse	739	171.361
NAT	mmse	740	130.352
NAT	mmse	741	88.110
NAT	mmse	742	169.789
NAT	mmse	743	19.625
NAT	mmse	744	61.605
NAT	mmse	745	9.686
NAT	mmse	746	1.967
NAT	mmse	747	92.636
NAT	mmse	748	176.200
NAT	mmse	749	108.955
NAT	mmse	750	91.067
NAT	mmse	751	178.307
NAT	mmse	752	85.262
NAT	mmse	753	2.660
NAT	mmse	754	162.737
NAT	mmse	755	11.028
NAT	mmse	756	101.961
NAT	mmse	757	148.465
NAT	mmse	758	87.323
NAT	mmse	759	17.584
NAT	mmse	760	4.718
NAT	mmse	761	95.318
NAT	mmse	762	90.283
NAT	mmse	763	0.173
NAT	mmse	764	120.026
NAT	mmse	765	85.925
NAT	mmse	766	122.137
NAT	mmse	767	24.024
NAT	mmse	768	9.384
NAT	mmse	769	171.596
NAT	mmse	770	174.833
NAT	mmse	771	98.166
NAT	mmse	772	3.088
NAT	mmse	773	93.162
NAT	mmse	774	85.705
NAT	mmse	775	138.823
NAT	mmse	776	7.961
NAT	mmse	777	11.803
NAT	mmse	778	167.132
NAT	mmse	779	8.438
NAT	mmse	780	8.389
NAT	mmse	781	114.675
NAT	mmse	782	89.627
NAT	mmse	783	175.384
NAT	mmse	784	173.928
NAT	mmse	785	6.192
NAT	mmse	786	91.250
NAT	mmse	787	178.712
NAT	mmse	788	9.756
NAT	mmse	789	4.912
NAT	mmse	790	89.725
NAT	mmse	791	172.282
NAT	mmse	792	178.304
NAT	mmse	793	22.403
NAT	mmse	794	156.912
NAT	mmse	795	34.085
NAT	mmse	796	88.542
NAT	mmse	797	166.934
NAT	mmse	798	1.512
NAT	mmse	799	110.883
NAT	mmse	800	127.064
NAT	mmse	801	16.024
NAT	mmse	802	82.379
NAT	mmse	803	10.388
NAT	mmse	804	18.369
NAT	mmse	805	91.617
NAT	mmse	806	78.698
NAT	mmse	807	166.937
NAT	mmse	808	91.700
NAT	mmse	809	0.325
NAT	mmse	810	85.582
NAT	mmse	811	31.280
NAT	mmse	812	0.281
NAT	mmse	813	140.225
NAT	mmse	814	169.967
NAT	mmse	815	179.192
NAT	mmse	816	179.740
NAT	mmse	817	18.785
NAT	mmse	818	3.015
NAT	mmse	819	2.090
NAT	mmse	820	89.325
NAT	mmse	821	95.878
NAT	mmse	822	93.120
NAT	mmse	823	174.717
NAT	mmse	824	177.867
NAT	mmse	825	93.463
NAT	mmse	826	57.365
NAT	mmse	827	174.792
NAT	mmse	828	90.770
NAT	mmse	829	156.755
NAT	mmse	830	159.969
NAT	mmse	831	5.527
NAT	mmse	832	91.947
NAT	mmse	833	3.492
NAT	mmse	834	176.808
NAT	mmse	835	154.004
NAT	mmse	836	173.265
NAT	mmse	837	132.553
NAT	mmse	838	7.421
NAT	mmse	839	174.408
NAT	mmse	840	16.297
NAT	mmse	841	8.367
NAT	mmse	842	163.857
NAT	mmse	843	133.431
NAT	mmse	844	72.309
NAT	mmse	845	90.459
NAT	mmse	846	94.122
NAT	mmse	847	172.899
NAT	mmse	848	79.872
NAT	mmse	849	53.378
NAT	mmse	850	102.298
NAT	mmse	851	31.072
NAT	mmse	852	86.966
NAT	mmse	853	35.280
NAT	mmse	854	18.075
NAT	mmse	855	0.698
NAT	mmse	856	89.766
NAT	mmse	857	7.476
NAT	mmse	858	54.971
NAT	mmse	859	179.253
NAT	mmse	860	85.724
NAT	mmse	861	147.227
NAT	mmse	862	131.051
NAT	mmse	863	16.666
NAT	mmse	864	85.893
NAT	mmse	865	7.573
NAT	mmse	866	13.730
NAT	mmse	867	86.637
NAT	mmse	868	165.737
NAT	mmse	869	86.071
NAT	mmse	870	178.662
NAT	mmse	871	87.130
NAT	mmse	872	2.386
NAT	mmse	873	6.862
NAT	mmse	874	0.772
NAT	mmse	875	14.353
NAT	mmse	876	131.825
NAT	mmse	877	96.248
NAT	mmse	878	90.535
NAT	mmse	879	22.578
NAT	mmse	880	25.136
NAT	mmse	881	0.238
NAT	mmse	882	177.343
NAT	mmse	883	176.601
NAT	mmse	884	1.627
NAT	mmse	885	159.548
NAT	mmse	886	174.122
NAT	mmse	887	94.100
NAT	mmse	888	107.038
NAT	mmse	889	92.926
NAT	mmse	890	116.739
NAT	mmse	891	82.139
NAT	mmse	892	5.608
NAT	mmse	893	168.955
NAT	mmse	894	1.759
NAT	mmse	895	130.107
NAT	mmse	896	174.717
NAT	mmse	897	1.117
NAT	mmse	898	1.087
NAT	mmse	899	41.609
NAT	mmse	900	169.690
NAT	mmse	901	32.939
NAT	mmse	902	0.547
NAT	mmse	903	167.831
NAT	mmse	904	90.917
NAT	mmse	905	179.825
NAT	mmse	906	88.274
NAT	mmse	907	79.516
NAT	mmse	908	89.298
NAT	mmse	909	1.773
NAT	mmse	910	5.564
NAT	mmse	911	4.518
NAT	mmse	912	2.856
NAT	mmse	913	82.955
NAT	mmse	914	178.462
NAT	mmse	915	22.513
NAT	mmse	916	10.080
NAT	mmse	917	157.913
NAT	mmse	918	58.142
NAT	mmse	919	149.883
NAT	mmse	920	168.180
NAT	mmse	921	178.510
NAT	mmse	922	74.805
NAT	mmse	923	5.021
NAT	mmse	924	77.740
NAT	mmse	925	176.090
NAT	mmse	926	1.689
NAT	mmse	927	168.124
NAT	mmse	928	94.660
NAT	mmse	929	88.232
NAT	mmse	930	155.571
NAT	mmse	931	77.000
NAT	mmse	932	149.664
NAT	mmse	933	177.045
NAT	mmse	934	95.856
NAT	mmse	935	108.076
NAT	mmse	936	100.902
NAT	mmse	937	88.481
NAT	mmse	938	8.668
NAT	mmse	939	43.042
NAT	mmse	940	179.518
NAT	mmse	941	170.443
NAT	mmse	942	176.685
NAT	mmse	943	2.007
NAT	mmse	944	84.463
NAT	mmse	945	176.443
NAT	mmse	946	94.511
NAT	mmse	947	177.118
NAT	mmse	948	90.396
NAT	mmse	949	179.349
NAT	mmse	950	21.462
NAT	mmse	951	171.144
NAT	mmse	952	13.138
NAT	mmse	953	37.393
NAT	mmse	954	16.541
NAT	mmse	955	25.131
NAT	mmse	956	98.424
NAT	mmse	957	25.194
NAT	mmse	958	86.154
NAT	mmse	959	163.293
NAT	mmse	960	106.059
NAT	mmse	961	87.422
NAT	mmse	962	100.277
NAT	mmse	963	92.204
NAT	mmse	964	88.768
NAT	mmse	965	10.369
NAT	mmse	966	77.980
NAT	mmse	967	49.663
NAT	mmse	968	1.154
NAT	mmse	969	119.476
NAT	mmse	970	32.120
NAT	mmse	971	16.988
NAT	mmse	972	88.822
NAT	mmse	973	8.885
NAT	mmse	974	177.183
NAT	mmse	975	4.793
NAT	mmse	976	86.499
NAT	mmse	977	132.256
NAT	mmse	978	6.952
NAT	mmse	979	69.372
NAT	mmse	980	102.874
NAT	mmse	981	168.184
NAT	mmse	982	163.107
NAT	mmse	983	165.268
NAT	mmse	984	89.917
NAT	mmse	985	142.177
NAT	mmse	986	1.300
NAT	mmse	987	65.601
NAT	mmse	988	157.649
NAT	mmse	989	92.381
NAT	mmse	990	175.618
NAT	mmse	991	70.903
NAT	mmse	992	178.310
NAT	mmse	993	92.998
NAT	mmse	994	138.402
NAT	mmse	995	98.166
NAT	mmse	996	5.594
NAT	mmse	997	94.332
NAT	mmse	998	93.085
NAT	mmse	999	11.174
NAT	mmse	1000	170.756
NAT	mmse	1001	86.663
NAT	mmse	1002	95.431
NAT	mmse	1003	177.306
NAT	mmse	1004	169.631
NAT	mmse	1005	94.322
NAT	mmse	1006	90.018
NAT	mmse	1007	84.728
NAT	mmse	1008	172.868
NAT	mmse	1009	43.516
NAT	mmse	1010	46.136
NAT	mmse	1011	101.363
NAT	mmse	1012	96.262
NAT	mmse	1013	31.677
NAT	mmse	1014	110.430
NAT	mmse	1015	2.237
NAT	mmse	1016	179.995
NAT	mmse	1017	1.691
NAT	mmse	1018	171.037
NAT	mmse	1019	172.917
NAT	mmse	1020	73.429
NAT	mmse	1021	1.111
NAT	mmse	1022	178.107
NAT	mmse	1023	11.717
NAT	mmse	1024	55.740
NAT	mmse	1025	4.594
NAT	mmse	1026	3.253
NAT	mmse	1027	89.637
NAT	mmse	1028	0.578
NAT	mmse	1029	19.667
NAT	mmse	1030	171.977
NAT	mmse	1031	32.062
NAT	mmse	1032	91.528
NAT	mmse	1033	175.743
NAT	mmse	1034	149.564
NAT	mmse	1035	11.156
NAT	mmse	1036	162.095
NAT	mmse	1037	77.602
NAT	mmse	1038	130.672
NAT	mmse	1039	95.382
NAT	mmse	1040	179.956
NAT	mmse	1041	134.880
NAT	mmse	1042	88.259
NAT	mmse	1043	178.290
NAT	mmse	1044	96.016
NAT	mmse	1045	89.727
NAT	mmse	1046	38.551
NAT	mmse	1047	65.082
NAT	mmse	1048	177.502
NAT	mmse	1049	4.093
NAT	mmse	1050	176.087
NAT	mmse	1051	83.419
NAT	mmse	1052	3.470
NAT	mmse	1053	85.429
NAT	mmse	1054	7.549
NAT	mmse	1055	94.312
NAT	mmse	1056	37.050
NAT	mmse	1057	175.473
NAT	mmse	1058	160.944
NAT	mmse	1059	139.897
NAT	mmse	1060	2.615
NAT	mmse	1061	174.905
NAT	mmse	1062	151.031
NAT	mmse	1063	171.339
NAT	mmse	1064	2.782
NAT	mmse	1065	15.679
NAT	mmse	1066	159.573
NAT	mmse	1067	175.711
NAT	mmse	1068	2.815
NAT	mmse	1069	93.148
NAT	mmse	1070	174.861
NAT	mmse	1071	179.805
NAT	mmse	1072	8.827
NAT	mmse	1073	168.453
NAT	mmse	1074	74.789
NAT	mmse	1075	2.092
NAT	mmse	1076	143.336
NAT	mmse	1077	104.236
NAT	mmse	1078	179.700
NAT	mmse	1079	177.162
NAT	mmse	1080	71.167
NAT	mmse	1081	169.834
NAT	mmse	1082	118.951
NAT	mmse	1083	177.850
NAT	mmse	1084	6.582
NAT	mmse	1085	5.637
NAT	mmse	1086	81.327
NAT	mmse	1087	151.657
NAT	mmse	1088	24.613
NAT	mmse	1089	125.502
NAT	mmse	1090	119.984
NAT	mmse	1091	101.766
NAT	mmse	1092	25.529
NAT	mmse	1093	0.308
NAT	mmse	1094	89.278
NAT	mmse	1095	130.305
NAT	mmse	1096	173.162
NAT	mmse	1097	166.827
NAT	mmse	1098	94.582
NAT	mmse	1099	1.166
NAT	mmse	1100	152.861
NAT	mmse	1101	71.993
NAT	mmse	1102	96.903
NAT	mmse	1103	8.276
NAT	mmse	1104	94.415
NAT	mmse	1105	98.121
NAT	mmse	1106	166.396
NAT	mmse	1107	2.265
NAT	mmse	1108	8.021
NAT	mmse	1109	90.380
NAT	mmse	1110	166.529
NAT	mmse	1111	100.992
NAT	mmse	1112	179.666
NAT	mmse	1113	89.255
NAT	mmse	1114	163.770
NAT	mmse	1115	171.338
NAT	mmse	1116	89.185
NAT	mmse	1117	3.102
NAT	mmse	1118	94.853
NAT	mmse	1119	177.592
NAT	mmse	1120	91.844
NAT	mmse	1121	15.152
NAT	mmse	1122	1.290
NAT	mmse	1123	89.836
NAT	mmse	1124	8.401
NAT	mmse	1125	24.897
NAT	mmse	1126	171.699
NAT	mmse	1127	101.944
NAT	mmse	1128	2.294
NAT	mmse	1129	176.329
NAT	mmse	1130	99.138
NAT	mmse	1131	106.038
NAT	mmse	1132	92.625
NAT	mmse	1133	1.328
NAT	mmse	1134	165.800
NAT	mmse	1135	117.577
NAT	mmse	1136	114.816
NAT	mmse	1137	179.601
NAT	mmse	1138	174.483
NAT	mmse	1139	6.882
NAT	mmse	1140	90.481
NAT	mmse	1141	91.454
NAT	mmse	1142	88.761
NAT	mmse	1143	170.969
NAT	mmse	1144	49.771
NAT	mmse	1145	90.354
NAT	mmse	1146	80.931
NAT	mmse	1147	89.271
NAT	mmse	1148	90.174
NAT	mmse	1149	95.305
NAT	mmse	1150	98.854
NAT	mmse	1151	163.897
NAT	mmse	1152	41.623
NAT	mmse	1153	39.581
NAT	mmse	1154	19.852
NAT	mmse	1155	103.620
NAT	mmse	1156	5.513
NAT	mmse	1157	85.243
NAT	mmse	1158	25.688
NAT	mmse	1159	25.991
NAT	mmse	1160	19.440
NAT	mmse	1161	90.920
NAT	mmse	1162	3.136
NAT	mmse	1163	19.467
NAT	mmse	1164	83.419
NAT	mmse	1165	110.318
NAT	mmse	1166	10.879
NAT	mmse	1167	139.132
NAT	mmse	1168	95.322
NAT	mmse	1169	98.165
NAT	mmse	1170	92.645
NAT	mmse	1171	176.098
NAT	mmse	1172	11.085
NAT	mmse	1173	171.410
NAT	mmse	1174	175.616
NAT	mmse	1175	39.791
NAT	mmse	1176	96.084
NAT	mmse	1177	12.894
NAT	mmse	1178	8.738
NAT	mmse	1179	88.688
NAT	mmse	1180	169.142
NAT	mmse	1181	170.176
NAT	mmse	1182	0.428
NAT	mmse	1183	99.343
NAT	mmse	1184	173.006
NAT	mmse	1185	154.916
NAT	mmse	1186	98.362
NAT	mmse	1187	110.246
NAT	mmse	1188	86.593
NAT	mmse	1189	178.007
NAT	mmse	1190	174.517
NAT	mmse	1191	77.004
NAT	mmse	1192	154.275
NAT	mmse	1193	169.446
NAT	mmse	1194	21.882
NAT	mmse	1195	172.748
NAT	mmse	1196	3.694
NAT	mmse	1197	171.905
NAT	mmse	1198	162.878
NAT	mmse	1199	175.241
NAT	mmse	1200	82.755
NAT	mmse	1201	16.281
NAT	mmse	1202	175.216
NAT	mmse	1203	174.849
NAT	mmse	1204	22.058
NAT	mmse	1205	164.421
NAT	mmse	1206	6.246
NAT	mmse	1207	85.507
NAT	mmse	1208	177.936
NAT	mmse	1209	77.846
NAT	mmse	1210	89.584
NAT	mmse	1211	86.395
NAT	mmse	1212	14.365
NAT	mmse	1213	171.028
NAT	mmse	1214	169.107
NAT	mmse	1215	5.690
NAT	mmse	1216	166.123
NAT	mmse	1217	100.296
NAT	mmse	1218	89.486
NAT	mmse	1219	94.703
NAT	mmse	1220	134.962
NAT	mmse	1221	3.245
NAT	mmse	1222	179.031
NAT	mmse	1223	17.985
NAT	mmse	1224	176.265
NAT	mmse	1225	6.531
NAT	mmse	1226	11.006
NAT	mmse	1227	126.246
NAT	mmse	1228	119.262
NAT	mmse	1229	71.438
NAT	mmse	1230	179.081
NAT	mmse	1231	93.957
NAT	mmse	1232	122.138
NAT	mmse	1233	91.534
NAT	mmse	1234	71.487
NAT	mmse	1235	88.636
NAT	mmse	1236	178.130
NAT	mmse	1237	173.830
NAT	mmse	1238	177.827
NAT	mmse	1239	143.027
NAT	mmse	1240	90.462
NAT	mmse	1241	4.240
NAT	mmse	1242	102.143
NAT	mmse	1243	170.636
NAT	mmse	1244	10.241
NAT	mmse	1245	29.814
NAT	mmse	1246	91.145
NAT	mmse	1247	179.666
NAT	mmse	1248	157.383
NAT	mmse	1249	93.671
NAT	mmse	1250	170.327
NAT	mmse	1251	67.177
NAT	mmse	1252	96.931
NAT	mmse	1253	178.614
NAT	mmse	1254	174.788
NAT	mmse	1255	11.462
NAT	mmse	1256	86.174
NAT	mmse	1257	59.434
NAT	mmse	1258	9.565
NAT	mmse	1259	174.686
NAT	mmse	1260	8.438
NAT	mmse	1261	9.857
NAT	mmse	1262	93.584
NAT	mmse	1263	143.645
NAT	mmse	1264	21.426
NAT	mmse	1265	92.354
NAT	mmse	1266	57.223
NAT	mmse	1267	135.503
NAT	mmse	1268	164.099
NAT	mmse	1269	5.444
NAT	mmse	1270	100.296
NAT	mmse	1271	108.878
NAT	mmse	1272	169.609
NAT	mmse	1273	106.832
NAT	mmse	1274	178.734
NAT	mmse	1275	4.406
NAT	mmse	1276	177.015
NAT	mmse	1277	0.014
NAT	mmse	1278	161.146
NAT	mmse	1279	106.043
NAT	mmse	1280	175.916
NAT	mmse	1281	108.724
NAT	mmse	1282	32.137
NAT	mmse	1283	160.691
NAT	mmse	1284	3.733
NAT	mmse	1285	176.395
NAT	mmse	1286	53.154
NAT	mmse	1287	30.683
NAT	mmse	1288	15.701
NAT	mmse	1289	86.563
NAT	mmse	1290	3.148
NAT	mmse	1291	174.081
NAT	mmse	1292	166.559
NAT	mmse	1293	7.139
NAT	mmse	1294	51.961
NAT	mmse	1295	3.418
NAT	mmse	1296	87.973
NAT	mmse	1297	94.972
NAT	mmse	1298	29.448
NAT	mmse	1299	5.738
NAT	mmse	1300	129.272
NAT	mmse	1301	11.090
NAT	mmse	1302	94.046
NAT	mmse	1303	103.118
NAT	mmse	1304	28.527
NAT	mmse	1305	128.509
NAT	mmse	1306	46.135
NAT	mmse	1307	98.355
NAT	mmse	1308	89.608
NAT	mmse	1309	131.116
NAT	mmse	1310	35.850
NAT	mmse	1311	144.695
NAT	mmse	1312	0.147
NAT	mmse	1313	158.355
NAT	mmse	1314	78.477
NAT	mmse	1315	166.623
NAT	mmse	1316	89.521
NAT	mmse	1317	2.123
NAT	mmse	1318	91.224
NAT	mmse	1319	94.203
NAT	mmse	1320	174.530
NAT	mmse	1321	168.217
NAT	mmse	1322	89.134
NAT	mmse	1323	90.042
NAT	mmse	1324	171.453
NAT	mmse	1325	88.844
NAT	mmse	1326	154.981
NAT	mmse	1327	111.093
NAT	mmse	1328	179.646
NAT	mmse	1329	164.081
NAT	mmse	1330	8.577
NAT	mmse	1331	96.599
NAT	mmse	1332	78.223
NAT	mmse	1333	92.110
NAT	mmse	1334	86.677
NAT	mmse	1335	93.461
NAT	mmse	1336	132.406
NAT	mmse	1337	89.608
NAT	mmse	1338	115.649
NAT	mmse	1339	85.731
NAT	mmse	1340	18.692
NAT	mmse	1341	117.390
NAT	mmse	1342	17.425
NAT	mmse	1343	152.238
NAT	mmse	1344	127.785
NAT	mmse	1345	151.286
NAT	mmse	1346	105.552
NAT	mmse	1347	91.661
NAT	mmse	1348	1.172
NAT	mmse	1349	88.657
NAT	mmse	1350	92.802
NAT	mmse	1351	10.526
NAT	mmse	1352	2.758
NAT	mmse	1353	97.671
NAT	mmse	1354	86.665
NAT	mmse	1355	173.390
NAT	mmse	1356	168.159
NAT	mmse	1357	83.058
NAT	mmse	1358	9.093
NAT	mmse	1359	175.080
NAT	mmse	1360	73.093
NAT	mmse	1361	89.990
NAT	mmse	1362	68.620
NAT	mmse	1363	5.063
NAT	mmse	1364	157.301
NAT	mmse	1365	97.328
NAT	mmse	1366	138.319
NAT	mmse	1367	166.276
NAT	mmse	1368	20.290
NAT	mmse	1369	79.665
NAT	mmse	1370	87.117
NAT	mmse	1371	177.983
NAT	mmse	1372	3.862
NAT	mmse	1373	110.131
NAT	mmse	1374	167.037
NAT	mmse	1375	169.655
NAT	mmse	1376	168.454
NAT	mmse	1377	135.420
NAT	mmse	1378	88.624
NAT	mmse	1379	179.706
NAT	mmse	1380	171.179
NAT	mmse	1381	171.554
NAT	mmse	1382	173.219
NAT	mmse	1383	164.486
NAT	mmse	1384	92.086
NAT	mmse	1385	77.399
NAT	mmse	1386	0.599
NAT	mmse	1387	89.314
NAT	mmse	1388	95.625
NAT	mmse	1389	173.144
NAT	mmse	1390	154.023
NAT	mmse	1391	145.308
NAT	mmse	1392	87.195
NAT	mmse	1393	16.909
NAT	mmse	1394	91.508
NAT	mmse	1395	156.411
NAT	mmse	1396	111.965
NAT	mmse	1397	79.455
NAT	mmse	1398	4.717
NAT	mmse	1399	90.437
NAT	mmse	1400	173.628
NAT	mmse	1401	97.562
NAT	mmse	1402	174.802
NAT	mmse	1403	92.213
NAT	mmse	1404	169.496
NAT	mmse	1405	151.403
NAT	mmse	1406	174.661
NAT	mmse	1407	85.189
NAT	mmse	1408	168.590
NAT	mmse	1409	1.110
NAT	mmse	1410	4.182
NAT	mmse	1411	98.101
NAT	mmse	1412	19.161
NAT	mmse	1413	133.563
NAT	mmse	1414	157.028
NAT	mmse	1415	144.793
NAT	mmse	1416	7.817
NAT	mmse	1417	176.354
NAT	mmse	1418	92.525
NAT	mmse	1419	163.247
NAT	mmse	1420	174.718
NAT	mmse	1421	87.184
NAT	mmse	1422	5.980
NAT	mmse	1423	29.351
NAT	mmse	1424	3.332
NAT	mmse	1425	5.892
NAT	mmse	1426	88.871
NAT	mmse	1427	87.727
NAT	mmse	1428	165.110
NAT	mmse	1429	152.266
NAT	mmse	1430	83.934
NAT	mmse	1431	142.481
NAT	mmse	1432	155.223
NAT	mmse	1433	91.483
NAT	mmse	1434	154.292
NAT	mmse	1435	9.772
NAT	mmse	1436	169.108
NAT	mmse	1437	19.347
NAT	mmse	1438	68.184
NAT	mmse	1439	2.237
NAT	mmse	1440	88.055
NAT	mmse	1441	87.901
NAT	mmse	1442	9.546
NAT	mmse	1443	2.537
NAT	mmse	1444	104.470
NAT	mmse	1445	179.896
NAT	mmse	1446	91.968
NAT	mmse	1447	179.047
NAT	mmse	1448	157.708
NAT	mmse	1449	92.950
NAT	mmse	1450	2.045
NAT	mmse	1451	152.581
NAT	mmse	1452	0.495
NAT	mmse	1453	28.333
NAT	mmse	1454	99.646
NAT	mmse	1455	166.265
NAT	mmse	1456	2.258
NAT	mmse	1457	93.236
NAT	mmse	1458	1.452
NAT	mmse	1459	8.617
NAT	mmse	1460	34.639
NAT	mmse	1461	19.926
NAT	mmse	1462	176.811
NAT	mmse	1463	178.772
NAT	mmse	1464	156.456
NAT	mmse	1465	124.702
NAT	mmse	1466	157.613
NAT	mmse	1467	94.887
NAT	mmse	1468	87.374
NAT	mmse	1469	82.758
NAT	mmse	1470	83.671
NAT	mmse	1471	100.976
NAT	mmse	1472	95.605
NAT	mmse	1473	172.789
NAT	mmse	1474	178.229
NAT	mmse	1475	177.015
NAT	mmse	1476	90.147
NAT	mmse	1477	4.220
NAT	mmse	1478	168.701
NAT	mmse	1479	40.359
NAT	mmse	1480	84.833
NAT	mmse	1481	89.306
NAT	mmse	1482	88.724
NAT	mmse	1483	18.011
NAT	mmse	1484	6.747
NAT	mmse	1485	178.804
NAT	mmse	1486	172.630
NAT	mmse	1487	146.238
NAT	mmse	1488	177.280
NAT	mmse	1489	174.958
NAT	mmse	1490	1.675
NAT	mmse	1491	101.064
NAT	mmse	1492	76.719
NAT	mmse	1493	178.319
NAT	mmse	1494	5.022
NAT	mmse	1495	176.331
NAT	mmse	1496	91.704
NAT	mmse	1497	0.321
NAT	mmse	1498	91.827
NAT	mmse	1499	111.965
NAT	mmse	1500	4.436
NAT	mmse	1501	92.705
NAT	mmse	1502	7.086
NAT	mmse	1503	89.509
NAT	mmse	1504	35.127
NAT	mmse	1505	2.778
NAT	mmse	1506	43.765
NAT	mmse	1507	46.153
NAT	mmse	1508	137.829
NAT	mmse	1509	158.936
NAT	mmse	1510	154.629
NAT	mmse	1511	87.707
NAT	mmse	1512	173.187
NAT	mmse	1513	168.383
NAT	mmse	1514	4.955
NAT	mmse	1515	97.506
NAT	mmse	1516	87.600
NAT	mmse	1517	3.713
NAT	mmse	1518	128.254
NAT	mmse	1519	10.423
NAT	mmse	1520	92.381
NAT	mmse	1521	0.308
NAT	mmse	1522	65.538
NAT	mmse	1523	84.199
NAT	mmse	1524	90.985
NAT	mmse	1525	56.101
NAT	mmse	1526	156.159
NAT	mmse	1527	88.316
NAT	mmse	1528	94.074
NAT	mmse	1529	146.053
NAT	mmse	1530	54.348
NAT	mmse	1531	100.192
NAT	mmse	1532	147.312
NAT	mmse	1533	88.487
NAT	mmse	1534	71.939
NAT	mmse	1535	3.386
NAT	mmse	1536	100.012
NAT	mmse	1537	153.212
NAT	mmse	1538	145.802
NAT	mmse	1539	7.309
NAT	mmse	1540	91.496
NAT	mmse	1541	164.604
NAT	mmse	1542	94.931
NAT	mmse	1543	1.384
NAT	mmse	1544	174.206
NAT	mmse	1545	152.527
NAT	mmse	1546	89.410
NAT	mmse	1547	171.268
NAT	mmse	1548	4.490
NAT	mmse	1549	177.794
NAT	mmse	1550	13.800
NAT	mmse	1551	112.254
NAT	mmse	1552	91.002
NAT	mmse	1553	26.476
NAT	mmse	1554	92.197
NAT	mmse	1555	178.542
NAT	mmse	1556	1.658
NAT	mmse	1557	87.977
NAT	mmse	1558	123.782
NAT	mmse	1559	88.175
NAT	mmse	1560	173.792
NAT	mmse	1561	90.076
NAT	mmse	1562	4.966
NAT	mmse	1563	162.030
NAT	mmse	1564	88.532
NAT	mmse	1565	177.586
NAT	mmse	1566	135.735
NAT	mmse	1567	177.395
NAT	mmse	1568	3.300
NAT	mmse	1569	1.921
NAT	mmse	1570	93.016
NAT	mmse	1571	177.370
NAT	mmse	1572	90.680
NAT	mmse	1573	0.416
NAT	mmse	1574	90.836
NAT	mmse	1575	120.279
NAT	mmse	1576	15.680
NAT	mmse	1577	83.857
NAT	mmse	1578	4.173
NAT	mmse	1579	28.571
NAT	mmse	1580	2.743
NAT	mmse	1581	90.485
NAT	mmse	1582	3.119
NAT	mmse	1583	92.892
NAT	mmse	1584	97.840
NAT	mmse	1585	87.900
NAT	mmse	1586	93.253
NAT	mmse	1587	0.343
NAT	mmse	1588	170.639
NAT	mmse	1589	83.703
NAT	mmse	1590	78.416
NAT	mmse	1591	144.621
NAT	mmse	1592	95.528
NAT	mmse	1593	68.895
NAT	mmse	1594	173.717
NAT	mmse	1595	6.510
NAT	mmse	1596	85.646
NAT	mmse	1597	167.520
NAT	mmse	1598	3.408
NAT	mmse	1599	11.377
NAT	mmse	1600	86.769
NAT	mmse	1601	135.669
NAT	mmse	1602	6.137
NAT	mmse	1603	173.614
NAT	mmse	1604	14.699
NAT	mmse	1605	84.109
NAT	mmse	1606	15.177
NAT	mmse	1607	175.663
NAT	mmse	1608	170.798
NAT	mmse	1609	3.806
NAT	mmse	1610	83.484
NAT	mmse	1611	95.616
NAT	mmse	1612	173.118
NAT	mmse	1613	26.832
NAT	mmse	1614	167.979
NAT	mmse	1615	90.396
NAT	mmse	1616	178.640
NAT	mmse	1617	152.430
NAT	mmse	1618	9.816
NAT	mmse	1619	86.418
NAT	mmse	1620	22.183
NAT	mmse	1621	6.049
NAT	mmse	1622	0.142
NAT	mmse	1623	178.687
NAT	mmse	1624	100.470
NAT	mmse	1625	66.344
NAT	mmse	1626	88.501
NAT	mmse	1627	81.699
NAT	mmse	1628	90.268
NAT	mmse	1629	178.827
NAT	mmse	1630	169.399
NAT	mmse	1631	10.945
NAT	mmse	1632	21.847
NAT	mmse	1633	85.752
NAT	mmse	1634	176.525
NAT	mmse	1635	89.575
NAT	mmse	1636	1.096
NAT	mmse	1637	171.507
NAT	mmse	1638	106.513
NAT	mmse	1639	6.769
NAT	mmse	1640	16.258
NAT	mmse	1641	77.214
NAT	mmse	1642	1.106
NAT	mmse	1643	97.657
NAT	mmse	1644	116.854
NAT	mmse	1645	151.225
NAT	mmse	1646	85.547
NAT	mmse	1647	8.144
NAT	mmse	1648	8.950
NAT	mmse	1649	84.159
NAT	mmse	1650	125.816
NAT	mmse	1651	12.429
NAT	mmse	1652	92.016
NAT	mmse	1653	67.400
NAT	mmse	1654	110.198
NAT	mmse	1655	9.064
NAT	mmse	1656	87.393
NAT	mmse	1657	108.409
NAT	mmse	1658	138.636
NAT	mmse	1659	89.559
NAT	mmse	1660	167.478
NAT	mmse	1661	14.355
NAT	mmse	1662	102.948
NAT	mmse	1663	97.953
NAT	mmse	1664	177.673
NAT	mmse	1665	168.111
NAT	mmse	1666	95.155
NAT	mmse	1667	47.982
NAT	mmse	1668	88.570
NAT	mmse	1669	7.998
NAT	mmse	1670	55.931
NAT	mmse	1671	5.229
NAT	mmse	1672	163.143
NAT	mmse	1673	94.837
NAT	mmse	1674	16.451
NAT	mmse	1675	86.976
NAT	mmse	1676	69.556
NAT	mmse	1677	82.070
NAT	mmse	1678	102.758
NAT	mmse	1679	76.920
NAT	mmse	1680	10.902
NAT	mmse	1681	116.845
NAT	mmse	1682	174.232
NAT	mmse	1683	72.920
NAT	mmse	1684	54.469
NAT	mmse	1685	116.246
NAT	mmse	1686	178.947
NAT	mmse	1687	96.683
NAT	mmse	1688	48.385
NAT	mmse	1689	109.900
NAT	mmse	1690	12.344
NAT	mmse	1691	87.400
NAT	mmse	1692	19.825
NAT	mmse	1693	35.113
NAT	mmse	1694	2.803
NAT	mmse	1695	8.520
NAT	mmse	1696	86.879
NAT	mmse	1697	162.771
NAT	mmse	1698	80.492
NAT	mmse	1699	2.855
NAT	mmse	1700	178.264
NAT	mmse	1701	83.179
NAT	mmse	1702	173.660
NAT	mmse	1703	174.531
NAT	mmse	1704	94.982
NAT	mmse	1705	70.659
NAT	mmse	1706	85.619
NAT	mmse	1707	89.515
NAT	mmse	1708	93.820
NAT	mmse	1709	154.169
NAT	mmse	1710	120.830
NAT	mmse	1711	103.653
NAT	mmse	1712	24.007
NAT	mmse	1713	89.090
NAT	mmse	1714	106.462
NAT	mmse	1715	93.268
NAT	mmse	1716	178.662
NAT	mmse	1717	70.846
NAT	mmse	1718	88.822
NAT	mmse	1719	166.825
NAT	mmse	1720	82.939
NAT	mmse	1721	54.897
NAT	mmse	1722	175.240
NAT	mmse	1723	124.802
NAT	mmse	1724	81.055
NAT	mmse	1725	176.495
NAT	mmse	1726	145.915
NAT	mmse	1727	50.662
NAT	mmse	1728	6.295
NAT	mmse	1729	34.900
NAT	mmse	1730	91.301
NAT	mmse	1731	93.925
NAT	mmse	1732	92.775
NAT	mmse	1733	105.203
NAT	mmse	1734	2.868
NAT	mmse	1735	126.715
NAT	mmse	1736	0.771
NAT	mmse	1737	166.422
NAT	mmse	1738	89.923
NAT	mmse	1739	92.639
NAT	mmse	1740	5.871
NAT	mmse	1741	94.103
NAT	mmse	1742	82.112
NAT	mmse	1743	161.249
NAT	mmse	1744	82.860
NAT	mmse	1745	2.863
NAT	mmse	1746	94.380
NAT	mmse	1747	33.722
NAT	mmse	1748	172.118
NAT	mmse	1749	6.291
NAT	mmse	1750	164.973
NAT	mmse	1751	176.117
NAT	mmse	1752	164.539
NAT	mmse	1753	133.468
NAT	mmse	1754	173.392
NAT	mmse	1755	9.487
NAT	mmse	1756	68.067
NAT	mmse	1757	81.088
NAT	mmse	1758	91.253
NAT	mmse	1759	175.024
NAT	mmse	1760	111.761
NAT	mmse	1761	163.989
NAT	mmse	1762	0.325
NAT	mmse	1763	22.559
NAT	mmse	1764	6.394
NAT	mmse	1765	167.771
NAT	mmse	1766	141.757
NAT	mmse	1767	86.434
NAT	mmse	1768	10.030
NAT	mmse	1769	93.639
NAT	mmse	1770	1.655
NAT	mmse	1771	91.802
NAT	mmse	1772	9.401
NAT	mmse	1773	91.410
NAT	mmse	1774	176.529
NAT	mmse	1775	174.187
NAT	mmse	1776	80.662
NAT	mmse	1777	1.274
NAT	mmse	1778	177.643
NAT	mmse	1779	91.031
NAT	mmse	1780	135.670
NAT	mmse	1781	90.284
NAT	mmse	1782	51.867
NAT	mmse	1783	171.678
NAT	mmse	1784	92.144
NAT	mmse	1785	88.421
NAT	mmse	1786	178.432
NAT	mmse	1787	89.981
NAT	mmse	1788	63.390
NAT	mmse	1789	86.280
NAT	mmse	1790	162.370
NAT	mmse	1791	86.594
NAT	mmse	1792	92.039
NAT	mmse	1793	177.522
NAT	mmse	1794	51.317
NAT	mmse	1795	51.001
NAT	mmse	1796	5.919
NAT	mmse	1797	0.424
NAT	mmse	1798	4.113
NAT	mmse	1799	7.470
NAT	mmse	1800	163.431
NAT	mmse	1801	26.098
NAT	mmse	1802	113.358
NAT	mmse	1803	88.768
NAT	mmse	1804	92.117
NAT	mmse	1805	92.942
NAT	mmse	1806	176.172
NAT	mmse	1807	16.157
NAT	mmse	1808	87.249
NAT	mmse	1809	2.787
NAT	mmse	1810	178.996
NAT	mmse	1811	175.340
NAT	mmse	1812	1.804
NAT	mmse	1813	108.356
NAT	mmse	1814	9.041
NAT	mmse	1815	0.357
NAT	mmse	1816	2.856
NAT	mmse	1817	92.525
NAT	mmse	1818	102.641
NAT	mmse	1819	0.938
NAT	mmse	1820	3.203
NAT	mmse	1821	85.591
NAT	mmse	1822	179.623
NAT	mmse	1823	72.352
NAT	mmse	1824	96.664
NAT	mmse	1825	116.824
NAT	mmse	1826	178.581
NAT	mmse	1827	77.000
NAT	mmse	1828	91.898
NAT	mmse	1829	20.034
NAT	mmse	1830	84.142
NAT	mmse	1831	4.791
NAT	mmse	1832	78.850
NAT	mmse	1833	72.361
NAT	mmse	1834	125.162
NAT	mmse	1835	86.918
NAT	mmse	1836	166.440
NAT	mmse	1837	16.052
NAT	mmse	1838	2.038
NAT	mmse	1839	100.263
NAT	mmse	1840	134.913
NAT	mmse	1841	91.635
NAT	mmse	1842	83.419
NAT	mmse	1843	90.372
NAT	mmse	1844	76.094
NAT	mmse	1845	146.159
NAT	mmse	1846	136.183
NAT	mmse	1847	95.433
NAT	mmse	1848	89.364
NAT	mmse	1849	1.580
NAT	mmse	1850	0.990
NAT	mmse	1851	84.164
NAT	mmse	1852	143.804
NAT	mmse	1853	90.257
NAT	mmse	1854	100.196
NAT	mmse	1855	108.630
NAT	mmse	1856	170.490
NAT	mmse	1857	174.440
NAT	mmse	1858	91.275
NAT	mmse	1859	96.022
NAT	mmse	1860	144.906
NAT	mmse	1861	1.803
NAT	mmse	1862	4.906
NAT	mmse	1863	13.664
NAT	mmse	1864	68.202
NAT	mmse	1865	175.147
NAT	mmse	1866	171.574
NAT	mmse	1867	176.295
NAT	mmse	1868	167.536
NAT	mmse	1869	169.454
NAT	mmse	1870	90.716
NAT	mmse	1871	174.152
NAT	mmse	1872	2.170
NAT	mmse	1873	174.307
NAT	mmse	1874	165.343
NAT	mmse	1875	164.910
NAT	mmse	1876	3.911
NAT	mmse	1877	96.101
NAT	mmse	1878	33.509
NAT	mmse	1879	150.507
NAT	mmse	1880	4.797
NAT	mmse	1881	176.670
NAT	mmse	1882	25.095
NAT	mmse	1883	178.054
NAT	mmse	1884	4.067
NAT	mmse	1885	99.814
NAT	mmse	1886	10.325
NAT	mmse	1887	13.217
NAT	mmse	1888	160.945
NAT	mmse	1889	86.564
NAT	mmse	1890	111.023
NAT	mmse	1891	174.824
NAT	mmse	1892	1.616
NAT	mmse	1893	117.774
NAT	mmse	1894	90.972
NAT	mmse	1895	89.962
NAT	mmse	1896	2.533
NAT	mmse	1897	167.478
NAT	mmse	1898	33.754
NAT	mmse	1899	95.085
NAT	mmse	1900	16.096
NAT	mmse	1901	174.073
NAT	mmse	1902	176.300
NAT	mmse	1903	2.068
NAT	mmse	1904	144.199
NAT	mmse	1905	89.942
NAT	mmse	1906	88.175
NAT	mmse	1907	179.560
NAT	mmse	1908	0.978
NAT	mmse	1909	88.905
NAT	mmse	1910	91.930
NAT	mmse	1911	74.159
NAT	mmse	1912	172.488
NAT	mmse	1913	88.577
NAT	mmse	1914	14.540
NAT	mmse	1915	81.104
NAT	mmse	1916	8.618
NAT	mmse	1917	4.063
NAT	mmse	1918	176.064
NAT	mmse	1919	91.517
NAT	mmse	1920	112.616
NAT	mmse	1921	152.626
NAT	mmse	1922	77.079
NAT	mmse	1923	179.677
NAT	mmse	1924	171.234
NAT	mmse	1925	129.962
NAT	mmse	1926	141.796
NAT	mmse	1927	176.152
NAT	mmse	1928	1.819
NAT	mmse	1929	3.566
NAT	mmse	1930	104.991
NAT	mmse	1931	173.664
NAT	mmse	1932	13.043
NAT	mmse	1933	164.091
NAT	mmse	1934	155.046
NAT	mmse	1935	179.101
NAT	mmse	1936	178.987
NAT	mmse	1937	179.545
NAT	mmse	1938	6.605
NAT	mmse	1939	172.744
NAT	mmse	1940	23.701
NAT	mmse	1941	179.858
NAT	mmse	1942	6.778
NAT	mmse	1943	51.867
NAT	mmse	1944	136.787
NAT	mmse	1945	1.299
NAT	mmse	1946	30.959
NAT	mmse	1947	1.545
NAT	mmse	1948	7.579
NAT	mmse	1949	168.107
NAT	mmse	1950	100.009
NAT	mmse	1951	161.435
NAT	mmse	1952	172.398
NAT	mmse	1953	79.366
NAT	mmse	1954	88.671
NAT	mmse	1955	81.115
NAT	mmse	1956	101.921
NAT	mmse	1957	98.286
NAT	mmse	1958	19.086
NAT	mmse	1959	5.483
NAT	mmse	1960	4.406
NAT	mmse	1961	119.605
NAT	mmse	1962	11.842
NAT	mmse	1963	89.881
NAT	mmse	1964	79.353
NAT	mmse	1965	175.312
NAT	mmse	1966	128.140
NAT	mmse	1967	160.461
NAT	mmse	1968	168.733
NAT	mmse	1969	179.688
NAT	mmse	1970	179.522
NAT	mmse	1971	3.329
NAT	mmse	1972	23.779
NAT	mmse	1973	177.463
NAT	mmse	1974	83.678
NAT	mmse	1975	166.769
NAT	mmse	1976	139.005
NAT	mmse	1977	94.093
NAT	mmse	1978	85.620
NAT	mmse	1979	95.509
NAT	mmse	1980	77.898
NAT	mmse	1981	179.146
NAT	mmse	1982	25.665
NAT	mmse	1983	165.471
NAT	mmse	1984	148.922
NAT	mmse	1985	0.399
NAT	mmse	1986	12.834
NAT	mmse	1987	65.082
NAT	mmse	1988	148.072
NAT	mmse	1989	2.270
NAT	mmse	1990	7.595
NAT	mmse	1991	82.253
NAT	mmse	1992	94.326
NAT	mmse	1993	162.553
NAT	mmse	1994	7.637
NAT	mmse	1995	92.439
NAT	mmse	1996	45.716
NAT	mmse	1997	85.736
NAT	mmse	1998	176.193
NAT	mmse	1999	172.511
[truncated: 1,601 more rows]
